# Supplementary material for: 1,5-Dimethyl-3-oxo-2-phenyl-2,3-dihydro-1H-pyrazol-4-aminium bromide monohydrate
Source: Acta Crystallogr Sect E Struct Rep Online. 2012 May 31;68(Pt 6):o1964. doi: 10.1107/S1600536812023550 (PMC3379513; doi:10.1107/S1600536812023550)
Supplement: Supplementary file 1 [file e-68-o1964-sup1.cif]

##############################################################################
#                                                                            #
# This CIF contains the data in a paper accepted for publication in          #
# Acta Crystallographica Section E. It conforms to the requirements of       #
# Notes for Authors for Acta Crystallographica Section E, and has been       #
# peer reviewed under the auspices of the IUCr Commission on Journals.       #
#                                                                            #
# Full details of the Crystallographic Information File format               #
# are given in the paper "The Crystallographic Information File (CIF):       #
# a New Standard Archive File for Crystallography" by S. R. Hall, F. H.      #
# Allen and I. D. Brown [Acta Cryst. (1991), A47, 655-685].                  #
#                                                                            #
# The current version of the core CIF dictionary is obtainable from          #
# ftp://ftp.iucr.org/pub/cif_core.dic.                                       #
#                                                                            #
# Software is freely available for graphical display of the structure(s)     #
# in this CIF. For information consult the CIF software page                 #
# http://www.iucr.org/resources/cif/software.                                #
#                                                                            #
# This file may be used for bona fide research purposes within the           #
# scientific community so long as proper attribution is given to the journal # 
# article from which it was obtained.                                        #
#                                                                            #
##############################################################################
data_I
_audit_creation_method     SHELXL97
_chemical_name_systematic
;
1,5-Dimethyl-3-oxo-2-phenyl-2,3-dihydro-1<i>H</i>-pyrazol-4-aminium bromide
monohydrate
;
_chemical_name_common     ?
_chemical_formula_moiety     'C11 H14 N3 O +, Br -, H2 O'
_chemical_formula_sum     'C11 H16 Br N3 O2'
_chemical_formula_iupac     'C11 H14 N3 O + , Br - , H2 O'
_chemical_formula_weight     302.17
_chemical_melting_point     ?
_symmetry_cell_setting     monoclinic
_symmetry_space_group_name_H-M     'C 2/c'
_symmetry_space_group_name_Hall     '-C 2yc'
loop_
    _symmetry_equiv_pos_site_id
    _symmetry_equiv_pos_as_xyz
    1 x,y,z
    2 -x,y,1/2-z
    3 -x,-y,-z
    4 x,-y,1/2+z
    5 1/2+x,1/2+y,z
    6 1/2-x,1/2+y,1/2-z
    7 1/2-x,1/2-y,-z
    8 1/2+x,1/2-y,1/2+z
_cell_length_a     14.9080(19)
_cell_length_b     15.3961(19)
_cell_length_c     11.1501(14)
_cell_angle_alpha     90.00
_cell_angle_beta     93.657(2)
_cell_angle_gamma     90.00
_cell_volume     2554.0(6)
_cell_formula_units_Z     8
_cell_measurement_reflns_used     2078
_cell_measurement_theta_min     2.70
_cell_measurement_theta_max     23.63
_cell_measurement_temperature     296(2)
_exptl_crystal_description     block
_exptl_crystal_colour     yellow
_exptl_crystal_size_max     0.22
_exptl_crystal_size_mid     0.20
_exptl_crystal_size_min     0.18
_exptl_crystal_density_diffrn     1.572
_exptl_crystal_density_meas     ?
_exptl_crystal_density_method     'not measured'
_exptl_crystal_F_000     1232
_exptl_absorpt_coefficient_mu     3.214
_exptl_absorpt_correction_type     multi-scan
_exptl_absorpt_process_details     '(SADABS; Sheldrick, 1996)'
_exptl_absorpt_correction_T_min     0.489
_exptl_absorpt_correction_T_max     0.556
_exptl_special_details     ?
_diffrn_ambient_temperature     296(2)
_diffrn_radiation_type     MoK\a
_diffrn_radiation_wavelength     0.71073
_diffrn_radiation_source     'fine-focus sealed tube'
_diffrn_radiation_monochromator     graphite
_diffrn_measurement_device_type     'Bruker SMART CCD'
_diffrn_measurement_method     \w
_diffrn_detector_area_resol_mean     ?
_diffrn_reflns_number     11995
_diffrn_reflns_av_R_equivalents     0.0436
_diffrn_reflns_av_sigmaI/netI     0.0399
_diffrn_reflns_theta_min     2.65
_diffrn_reflns_theta_max     28.44
_diffrn_reflns_theta_full     28.44
_diffrn_measured_fraction_theta_max     0.995
_diffrn_measured_fraction_theta_full     0.995
_diffrn_reflns_limit_h_min     -19
_diffrn_reflns_limit_h_max     19
_diffrn_reflns_limit_k_min     -20
_diffrn_reflns_limit_k_max     20
_diffrn_reflns_limit_l_min     -14
_diffrn_reflns_limit_l_max     14
_diffrn_standards_number     ?
_diffrn_standards_interval_count     ?
_diffrn_standards_interval_time     ?
_diffrn_standards_decay_%     ?
_refine_special_details
;
Refinement of <i>F</i>^2^ against ALL reflections. The weighted <i>R</i>-factor
<i>wR</i> and goodness of fit <i>S</i> are based on <i>F</i>^2^, conventional
<i>R</i>-factors <i>R</i> are based on <i>F</i>, with <i>F</i> set to zero for
negative <i>F</i>^2^. The threshold expression of <i>F</i>^2^ >
\s(<i>F</i>^2^) is used only for calculating <i>R</i>-factors(gt) <i>etc</i>.
and is not relevant to the choice of reflections for refinement.
<i>R</i>-factors based on <i>F</i>^2^ are statistically about twice as large
as those based on <i>F</i>, and <i>R</i>-factors based on ALL data will be
even larger.
;
_reflns_number_total     3222
_reflns_number_gt     2081
_reflns_threshold_expression     I>2\s(I)
_refine_ls_structure_factor_coef     Fsqd
_refine_ls_matrix_type     full
_refine_ls_R_factor_all     0.0737
_refine_ls_R_factor_gt     0.0393
_refine_ls_wR_factor_gt     0.0954
_refine_ls_wR_factor_ref     0.1080
_refine_ls_goodness_of_fit_ref     1.036
_refine_ls_restrained_S_all     1.036
_refine_ls_number_reflns     3222
_refine_ls_number_parameters     155
_refine_ls_number_restraints     0
_refine_ls_hydrogen_treatment     constr
_refine_ls_weighting_scheme     calc
_refine_ls_weighting_details
       'calc w = 1/[\s^2^(Fo^2^)+(0.0493P)^2^+2.1610P] where P=(Fo^2^+2Fc^2^)/3'
_atom_sites_solution_hydrogens     geom
_atom_sites_solution_primary     direct
_atom_sites_solution_secondary     difmap
_refine_ls_shift/su_max     0.000
_refine_ls_shift/su_mean     0.000
_refine_diff_density_max     0.483
_refine_diff_density_min     -0.396
_refine_ls_extinction_method     none
_refine_ls_extinction_coef     ?
loop_
    _atom_type_symbol
    _atom_type_description
    _atom_type_scat_dispersion_real
    _atom_type_scat_dispersion_imag
    _atom_type_scat_source
    'C' 'C' 0.0033 0.0016
                         'International Tables Vol C Tables 4.2.6.8 and 6.1.1.4'
    'H' 'H' 0.0000 0.0000
                         'International Tables Vol C Tables 4.2.6.8 and 6.1.1.4'
    'N' 'N' 0.0061 0.0033
                         'International Tables Vol C Tables 4.2.6.8 and 6.1.1.4'
    'O' 'O' 0.0106 0.0060
                         'International Tables Vol C Tables 4.2.6.8 and 6.1.1.4'
    'Br' 'Br' -0.2901 2.4595
                         'International Tables Vol C Tables 4.2.6.8 and 6.1.1.4'
_computing_data_collection     'SMART (Bruker, 1998)'
_computing_cell_refinement     'SAINT (Bruker, 1998)'
_computing_data_reduction     'SAINT (Bruker, 1998)'
_computing_structure_solution     'SHELXS97 (Sheldrick, 2008)'
_computing_structure_refinement     'SHELXL97 (Sheldrick, 2008)'
_computing_molecular_graphics     'SHELXTL (Sheldrick, 2008)'
_computing_publication_material     'SHELXTL (Sheldrick, 2008)'
loop_
    _atom_site_type_symbol
    _atom_site_label
    _atom_site_fract_x
    _atom_site_fract_y
    _atom_site_fract_z
    _atom_site_U_iso_or_equiv
    _atom_site_thermal_displace_type
    _atom_site_calc_flag
    _atom_site_refinement_flags
    _atom_site_occupancy
    _atom_site_disorder_assembly
    _atom_site_disorder_group
    O O1 0.11377(13) 0.01137(15) 0.64912(16) 0.0377(6) Uani d . 1.000 . .
    N N1 0.24203(15) 0.09233(18) 0.61672(19) 0.0346(8) Uani d . 1.000 . .
    N N2 0.28247(16) 0.12321(17) 0.5164(2) 0.0353(8) Uani d . 1.000 . .
    N N3 0.08569(14) 0.01740(16) 0.38186(18) 0.0286(7) Uani d . 1.000 . .
    C C1 0.2831(2) 0.0971(2) 0.7361(2) 0.0330(9) Uani d . 1.000 . .
    C C2 0.2374(2) 0.1400(2) 0.8221(3) 0.0437(10) Uani d . 1.000 . .
    C C3 0.2752(3) 0.1419(3) 0.9393(3) 0.0630(16) Uani d . 1.000 . .
    C C4 0.3572(4) 0.1054(3) 0.9670(3) 0.080(2) Uani d . 1.000 . .
    C C5 0.4009(3) 0.0627(4) 0.8813(4) 0.0781(18) Uani d . 1.000 . .
    C C6 0.3637(2) 0.0573(3) 0.7639(3) 0.0551(13) Uani d . 1.000 . .
    C C7 0.15821(17) 0.05670(17) 0.4544(2) 0.0256(8) Uani d . 1.000 . .
    C C8 0.22945(18) 0.10325(18) 0.4178(2) 0.0275(8) Uani d . 1.000 . .
    C C9 0.2493(2) 0.1347(2) 0.2962(3) 0.0391(10) Uani d . 1.000 . .
    C C10 0.3605(2) 0.1798(2) 0.5249(3) 0.0466(10) Uani d . 1.000 . .
    C C11 0.16456(18) 0.04939(18) 0.5808(2) 0.0281(8) Uani d . 1.000 . .
    Br Br1 0.00000 0.19903(3) 0.25000 0.0427(2) Uani d S 1.000 . .
    Br Br2 0.00000 0.29956(4) 0.75000 0.0536(2) Uani d S 1.000 . .
    O O1W -0.04198(19) 0.14894(18) 0.5343(2) 0.0651(10) Uani d . 1.000 . .
    H H2A 0.18260 0.16700 0.80220 0.0530 Uiso c R 1.000 . .
    H H3A 0.24430 0.16840 0.99940 0.0760 Uiso c R 1.000 . .
    H H3B 0.09260 0.02850 0.30470 0.0430 Uiso c R 1.000 . .
    H H3C 0.03360 0.03920 0.40250 0.0430 Uiso c R 1.000 . .
    H H3D 0.08620 -0.03980 0.39370 0.0430 Uiso c R 1.000 . .
    H H4A 0.38340 0.10970 1.04480 0.0950 Uiso c R 1.000 . .
    H H5A 0.45620 0.03670 0.90140 0.0940 Uiso c R 1.000 . .
    H H6A 0.39310 0.02730 0.70560 0.0660 Uiso c R 1.000 . .
    H H9A 0.30540 0.16560 0.30100 0.0590 Uiso c R 1.000 . .
    H H9B 0.20210 0.17280 0.26610 0.0590 Uiso c R 1.000 . .
    H H9C 0.25330 0.08610 0.24290 0.0590 Uiso c R 1.000 . .
    H H10A 0.37780 0.19340 0.44560 0.0700 Uiso c R 1.000 . .
    H H10B 0.40920 0.15110 0.56910 0.0700 Uiso c R 1.000 . .
    H H10C 0.34590 0.23250 0.56550 0.0700 Uiso c R 1.000 . .
    H H1WA -0.02990 0.16590 0.46460 0.0780 Uiso d R 1.000 . .
    H H1WB -0.02990 0.18990 0.58390 0.0780 Uiso d R 1.000 . .
loop_
    _atom_site_aniso_label
    _atom_site_aniso_U_11
    _atom_site_aniso_U_22
    _atom_site_aniso_U_33
    _atom_site_aniso_U_12
    _atom_site_aniso_U_13
    _atom_site_aniso_U_23
    O1 0.0326(10) 0.0618(14) 0.0186(9) -0.0133(10) 0.0006(8) 0.0052(10)
    N1 0.0309(13) 0.0554(16) 0.0174(10) -0.0125(12) 0.0004(9) 0.0000(11)
    N2 0.0365(14) 0.0473(15) 0.0222(11) -0.0144(11) 0.0023(10) 0.0009(11)
    N3 0.0255(11) 0.0427(14) 0.0174(10) -0.0025(10) -0.0004(8) -0.0018(10)
    C1 0.0337(14) 0.0450(18) 0.0199(13) -0.0118(14) -0.0022(11) 0.0009(13)
    C2 0.062(2) 0.0393(18) 0.0301(16) -0.0069(16) 0.0059(15) -0.0011(14)
    C3 0.106(4) 0.056(2) 0.0272(17) -0.026(2) 0.006(2) -0.0081(17)
    C4 0.105(4) 0.098(4) 0.032(2) -0.057(3) -0.026(2) 0.014(2)
    C5 0.047(2) 0.126(4) 0.058(3) -0.022(2) -0.023(2) 0.028(3)
    C6 0.0382(18) 0.082(3) 0.044(2) -0.0042(18) -0.0058(15) 0.0046(18)
    C7 0.0251(13) 0.0337(14) 0.0180(12) -0.0002(11) 0.0006(9) -0.0022(11)
    C8 0.0283(14) 0.0347(15) 0.0197(12) -0.0011(12) 0.0032(10) 0.0006(11)
    C9 0.0439(18) 0.0505(19) 0.0232(13) -0.0086(14) 0.0043(12) 0.0062(14)
    C10 0.0380(17) 0.065(2) 0.0369(17) -0.0226(16) 0.0040(13) -0.0049(16)
    C11 0.0264(13) 0.0388(16) 0.0191(12) -0.0037(12) 0.0011(10) 0.0002(12)
    Br1 0.0493(3) 0.0400(3) 0.0371(2) 0.0000 -0.0094(2) 0.0000
    Br2 0.0436(3) 0.0828(4) 0.0347(3) 0.0000 0.0055(2) 0.0000
    O1W 0.097(2) 0.0533(16) 0.0461(14) -0.0197(15) 0.0132(14) 0.0000(13)
_geom_special_details
;
 Bond distances, angles etc. have been calculated using the
 rounded fractional coordinates. All su's are estimated
 from the variances of the (full) variance-covariance matrix.
 The cell esds are taken into account in the estimation of
 distances, angles and torsion angles
;
loop_
    _geom_bond_atom_site_label_1
    _geom_bond_atom_site_label_2
    _geom_bond_site_symmetry_1
    _geom_bond_site_symmetry_2
    _geom_bond_distance
    _geom_bond_publ_flag
    O1 C11 . . 1.253(3) no
    O1W H1WB . . 0.8500 no
    O1W H1WA . . 0.8500 no
    N1 C11 . . 1.368(4) no
    N1 C1 . . 1.431(3) no
    N1 N2 . . 1.388(3) no
    N2 C8 . . 1.348(3) no
    N2 C10 . . 1.452(4) no
    N3 C7 . . 1.441(3) no
    N3 H3C . . 0.8900 no
    N3 H3D . . 0.8900 no
    N3 H3B . . 0.8900 no
    C1 C2 . . 1.380(4) no
    C1 C6 . . 1.367(5) no
    C2 C3 . . 1.390(5) no
    C3 C4 . . 1.363(7) no
    C4 C5 . . 1.360(7) no
    C5 C6 . . 1.391(6) no
    C7 C8 . . 1.365(4) no
    C7 C11 . . 1.411(3) no
    C8 C9 . . 1.487(4) no
    C2 H2A . . 0.9300 no
    C3 H3A . . 0.9300 no
    C4 H4A . . 0.9300 no
    C5 H5A . . 0.9300 no
    C6 H6A . . 0.9300 no
    C9 H9B . . 0.9600 no
    C9 H9C . . 0.9600 no
    C9 H9A . . 0.9600 no
    C10 H10C . . 0.9600 no
    C10 H10A . . 0.9600 no
    C10 H10B . . 0.9600 no
loop_
    _geom_angle_atom_site_label_1
    _geom_angle_atom_site_label_2
    _geom_angle_atom_site_label_3
    _geom_angle_site_symmetry_1
    _geom_angle_site_symmetry_2
    _geom_angle_site_symmetry_3
    _geom_angle
    _geom_angle_publ_flag
    H1WA O1W H1WB . . . 109.00 no
    N2 N1 C1 . . . 123.4(2) no
    N2 N1 C11 . . . 109.4(2) no
    C1 N1 C11 . . . 126.9(2) no
    N1 N2 C8 . . . 108.5(2) no
    N1 N2 C10 . . . 122.7(2) no
    C8 N2 C10 . . . 128.0(2) no
    C7 N3 H3D . . . 109.00 no
    C7 N3 H3B . . . 109.00 no
    C7 N3 H3C . . . 109.00 no
    H3C N3 H3D . . . 110.00 no
    H3B N3 H3C . . . 110.00 no
    H3B N3 H3D . . . 109.00 no
    N1 C1 C6 . . . 120.4(3) no
    N1 C1 C2 . . . 118.0(3) no
    C2 C1 C6 . . . 121.5(3) no
    C1 C2 C3 . . . 118.4(3) no
    C2 C3 C4 . . . 120.6(3) no
    C3 C4 C5 . . . 120.2(4) no
    C4 C5 C6 . . . 120.7(4) no
    C1 C6 C5 . . . 118.6(3) no
    N3 C7 C11 . . . 121.8(2) no
    C8 C7 C11 . . . 109.7(2) no
    N3 C7 C8 . . . 128.5(2) no
    N2 C8 C9 . . . 121.9(2) no
    C7 C8 C9 . . . 130.3(2) no
    N2 C8 C7 . . . 107.6(2) no
    N1 C11 C7 . . . 104.8(2) no
    O1 C11 C7 . . . 129.8(2) no
    O1 C11 N1 . . . 125.4(2) no
    C3 C2 H2A . . . 121.00 no
    C1 C2 H2A . . . 121.00 no
    C2 C3 H3A . . . 120.00 no
    C4 C3 H3A . . . 120.00 no
    C5 C4 H4A . . . 120.00 no
    C3 C4 H4A . . . 120.00 no
    C4 C5 H5A . . . 120.00 no
    C6 C5 H5A . . . 120.00 no
    C5 C6 H6A . . . 121.00 no
    C1 C6 H6A . . . 121.00 no
    C8 C9 H9A . . . 109.00 no
    C8 C9 H9B . . . 109.00 no
    H9A C9 H9B . . . 109.00 no
    H9A C9 H9C . . . 109.00 no
    C8 C9 H9C . . . 110.00 no
    H9B C9 H9C . . . 109.00 no
    N2 C10 H10B . . . 110.00 no
    N2 C10 H10C . . . 109.00 no
    N2 C10 H10A . . . 109.00 no
    H10A C10 H10C . . . 109.00 no
    H10B C10 H10C . . . 109.00 no
    H10A C10 H10B . . . 110.00 no
loop_
    _geom_torsion_atom_site_label_1
    _geom_torsion_atom_site_label_2
    _geom_torsion_atom_site_label_3
    _geom_torsion_atom_site_label_4
    _geom_torsion_site_symmetry_1
    _geom_torsion_site_symmetry_2
    _geom_torsion_site_symmetry_3
    _geom_torsion_site_symmetry_4
    _geom_torsion
    _geom_torsion_publ_flag
    C1 N1 N2 C8 . . . . 175.6(3) no
    C1 N1 N2 C10 . . . . -13.9(4) no
    C11 N1 N2 C8 . . . . 2.5(3) no
    C11 N1 N2 C10 . . . . 173.0(3) no
    N2 N1 C1 C2 . . . . 122.6(3) no
    C11 N1 C1 C2 . . . . -65.5(4) no
    N2 N1 C1 C6 . . . . -59.8(4) no
    C11 N1 C1 C6 . . . . 112.1(4) no
    N2 N1 C11 C7 . . . . -1.1(3) no
    C1 N1 C11 C7 . . . . -174.0(3) no
    N2 N1 C11 O1 . . . . 177.5(3) no
    C1 N1 C11 O1 . . . . 4.7(5) no
    C10 N2 C8 C9 . . . . 4.1(5) no
    C10 N2 C8 C7 . . . . -172.6(3) no
    N1 N2 C8 C9 . . . . 174.0(3) no
    N1 N2 C8 C7 . . . . -2.7(3) no
    N1 C1 C2 C3 . . . . 177.5(3) no
    C6 C1 C2 C3 . . . . -0.2(5) no
    N1 C1 C6 C5 . . . . -179.3(4) no
    C2 C1 C6 C5 . . . . -1.8(6) no
    C1 C2 C3 C4 . . . . 2.8(6) no
    C2 C3 C4 C5 . . . . -3.4(7) no
    C3 C4 C5 C6 . . . . 1.5(8) no
    C4 C5 C6 C1 . . . . 1.1(7) no
    N3 C7 C8 C9 . . . . 6.8(5) no
    C11 C7 C8 N2 . . . . 2.1(3) no
    C11 C7 C8 C9 . . . . -174.3(3) no
    N3 C7 C11 O1 . . . . -0.1(5) no
    N3 C7 C11 N1 . . . . 178.5(2) no
    C8 C7 C11 O1 . . . . -179.2(3) no
    C8 C7 C11 N1 . . . . -0.6(3) no
    N3 C7 C8 N2 . . . . -176.9(3) no
loop_
    _geom_hbond_atom_site_label_D
    _geom_hbond_atom_site_label_H
    _geom_hbond_atom_site_label_A
    _geom_hbond_site_symmetry_A
    _geom_hbond_distance_DH
    _geom_hbond_distance_HA
    _geom_hbond_distance_DA
    _geom_hbond_angle_DHA
    _geom_hbond_publ_flag
    O1W H1WA Br1 . 0.85 2.51 3.360(2) 173 yes
    O1W H1WB Br2 . 0.85 2.52 3.371(3) 173 yes
    N3 H3B O1 4_554 0.89 1.89 2.692(3) 150 yes
    N3 H3C O1W . 0.89 2.55 3.321(3) 146 yes
    N3 H3C O1 3_556 0.89 2.37 3.004(3) 129 yes
    N3 H3D O1W 3_556 0.89 1.99 2.817(4) 153 yes
data_global
_journal_date_recd_electronic     2012-05-15
_journal_date_accepted     2012-05-23
_journal_name_full     'Acta Crystallographica, Section E'
_journal_year     2012
_journal_volume     68
_journal_issue      6
_journal_page_first     o1964
_journal_page_last     o1964
_journal_paper_category     QO
_journal_paper_doi     10.1107/S1600536812023550
_journal_coeditor_code     SU2432
_publ_contact_author_name     'Professor Liang Xu'
_publ_contact_author_address
;
Liaoning University of Traditional Chinese Medicine
Dalian 116600
People's Republic of China
;
_publ_contact_author_email     lnzyxuliang@eyou.com
_publ_contact_author_fax     '086 431 87600747'
_publ_contact_author_phone     '086 431 87600747'
_publ_section_title
;
1,5-Dimethyl-3-oxo-2-phenyl-2,3-dihydro-1<i>H</i>-pyrazol-4-aminium bromide
monohydrate
;
loop_
    _publ_author_name
    _publ_author_address
    'Yang, Yan-Yun'
;
Liaoning University of Traditional Chinese Medicine
Dalian 116600
People's Republic of China
;
    'Xu, Liang'
;
Liaoning University of Traditional Chinese Medicine
Dalian 116600
People's Republic of China
;
    'Kang, Ting-Guo'
;
Liaoning University of Traditional Chinese Medicine
Dalian 116600
People's Republic of China
;
    'Chen, Ting'
;
Liaoning University of Traditional Chinese Medicine
Dalian 116600
People's Republic of China
;
    'Wu, Ping'
;
Liaoning University of Traditional Chinese Medicine
Dalian 116600
People's Republic of China
;
