# Supplementary material for: 1,5-Dimethyl-3-oxo-2-phenyl-2,3-dihydro-1H-pyrazol-4-aminium bromide monohydrate
Source: Acta Crystallogr Sect E Struct Rep Online. 2012 May 31;68(Pt 6):o1964. doi: 10.1107/S1600536812023550 (PMC3379513; doi:10.1107/S1600536812023550)
Supplement: Supplementary file 2 [file e-68-o1964-Isup2.hkl]

# 
# h,k,l, Fc-squared, Fo-squared, sigma(Fo-squared) and status flag 
# 
data_I
_shelx_title ' mo_2011112501_0m in C2/c' 
_shelx_refln_list_code          4 
_shelx_F_calc_maximum      336.80 
_exptl_crystal_F_000      1232.00 
_reflns_d_resolution_high  0.7462 
 
loop_ 
 _symmetry_equiv_pos_as_xyz 
 'x, y, z' 
 '-x, y, -z+1/2' 
 'x+1/2, y+1/2, z' 
 '-x+1/2, y+1/2, -z+1/2' 
 '-x, -y, -z' 
 'x, -y, z-1/2' 
 '-x+1/2, -y+1/2, -z' 
 'x+1/2, -y+1/2, z-1/2' 
 
_cell_length_a    14.9080 
_cell_length_b    15.3961 
_cell_length_c    11.1501 
_cell_angle_alpha  90.000 
_cell_angle_beta   93.657 
_cell_angle_gamma  90.000 
 
_shelx_F_squared_multiplier     1.000 
 
loop_ 
 _refln_index_h 
 _refln_index_k 
 _refln_index_l 
 _refln_F_squared_calc 
 _refln_F_squared_meas 
 _refln_F_squared_sigma 
 _refln_observed_status 
   2   0   0      413.39      403.12     27.72 o 
   4   0   0    52647.08    51315.63    639.86 o 
   6   0   0     5202.48     4788.98    135.14 o 
   8   0   0    62741.00    63542.55    803.40 o 
  10   0   0     6107.38     5280.59    107.44 o 
  12   0   0    10785.77    10775.20    182.06 o 
  14   0   0     4685.93     4623.04    117.65 o 
  16   0   0      679.62      652.06     90.65 o 
  18   0   0     1449.07     1298.37    121.52 o 
   3   1   0     1132.57     1002.07     36.61 o 
   5   1   0      393.41      336.38     19.72 o 
   7   1   0       53.05       51.25     18.12 o 
   9   1   0      770.71      934.70     32.60 o 
  11   1   0      504.14      496.51     33.21 o 
  13   1   0      199.75      210.70     35.06 o 
  15   1   0     1266.89     1151.83     59.73 o 
  17   1   0      222.70       91.05     61.52 o 
  19   1   0        7.39      -70.15     77.32 o 
   0   2   0      670.48      547.51     25.41 o 
   2   2   0    43468.37    45172.75    681.59 o 
   4   2   0    88887.22    93653.76    995.99 o 
   6   2   0    36462.78    35611.73    452.28 o 
   8   2   0     8940.32     9275.01    103.03 o 
  10   2   0     5468.77     5498.93     78.33 o 
  12   2   0     2749.64     2975.87     86.06 o 
  14   2   0     3694.86     3721.17     94.44 o 
  16   2   0     2583.97     2624.85    128.84 o 
  18   2   0      377.69      506.26     83.50 o 
   1   3   0     4332.22     4029.03     61.54 o 
   3   3   0    23029.91    24417.07    268.96 o 
   5   3   0     3124.30     3111.71     58.80 o 
   7   3   0      125.93      187.15     30.76 o 
   9   3   0      512.83      556.82     28.94 o 
  11   3   0      180.53      178.20     29.25 o 
  13   3   0      129.21      112.61     37.11 o 
  15   3   0        0.28      -35.36     46.85 o 
  17   3   0       39.74       36.38     65.08 o 
  19   3   0       81.14       12.24     78.25 o 
   0   4   0    16506.52    16885.02    269.40 o 
   2   4   0    74050.82    75971.01   1131.71 o 
   4   4   0    23873.95    25913.47    235.99 o 
   6   4   0     9744.57    10149.87    130.36 o 
   8   4   0       46.09       45.43     22.00 o 
  10   4   0     6065.45     6109.27     91.14 o 
  12   4   0     1305.69     1383.79     47.38 o 
  14   4   0       88.36       98.02     45.61 o 
  16   4   0      217.49      311.94     58.42 o 
  18   4   0       38.05       82.72    114.79 o 
   1   5   0     8245.19     8526.67    105.82 o 
   3   5   0     1174.23     1516.30     56.35 o 
   5   5   0     1027.77     1161.47     35.99 o 
   7   5   0      505.26      573.46     33.45 o 
   9   5   0     1138.24     1185.98     49.35 o 
  11   5   0      313.16      437.36     34.48 o 
  13   5   0      299.27      307.28     50.59 o 
  15   5   0       43.60       46.37     50.19 o 
  17   5   0      120.07       71.17     59.28 o 
  19   5   0       95.36      241.73    142.08 o 
   0   6   0     9206.61     8459.53    151.68 o 
   2   6   0    18336.66    19049.96    219.70 o 
   4   6   0      749.02      633.23     23.87 o 
   6   6   0      486.56      348.08     31.75 o 
   8   6   0      893.40     1241.39     46.44 o 
  10   6   0     1839.76     1943.59     62.49 o 
  12   6   0      245.58      328.72     40.49 o 
  14   6   0       83.07      101.87     49.11 o 
  16   6   0      434.91      402.19    119.47 o 
  18   6   0        3.02      144.89     82.63 o 
   1   7   0     4037.21     4193.33     59.75 o 
   3   7   0      164.43      134.80     20.90 o 
   5   7   0     4581.55     5254.13     75.52 o 
   7   7   0       40.04      -10.15     24.77 o 
   9   7   0      341.59      289.47     35.74 o 
  11   7   0        0.06       19.92     33.09 o 
  13   7   0      445.17      446.96     53.98 o 
  15   7   0       44.03       14.57     63.97 o 
  17   7   0        9.96      -74.87     74.87 o 
   0   8   0     5663.81     4733.04    104.20 o 
   2   8   0    23036.56    23967.17    248.84 o 
   4   8   0     1434.16     1183.04     40.07 o 
   6   8   0    26065.24    26965.32    286.13 o 
   8   8   0     4012.82     4364.01     72.36 o 
  10   8   0     1920.06     2051.57     72.30 o 
  12   8   0     3438.72     3459.90    123.04 o 
  14   8   0     1671.71     1946.19     99.58 o 
  16   8   0      550.82      725.82     88.18 o 
  18   8   0      211.34      240.90     87.24 o 
   1   9   0        0.70       52.20     20.66 o 
   3   9   0      141.29      115.15     23.39 o 
   5   9   0     2901.33     3285.23     67.39 o 
   7   9   0        0.14       26.36     21.44 o 
   9   9   0     1377.17     1380.95     60.16 o 
  11   9   0        1.35       24.58     50.59 o 
  13   9   0       95.42      107.04     65.59 o 
  15   9   0       27.20       21.32     68.56 o 
  17   9   0       42.09       29.18     77.91 o 
   0  10   0     8831.26     9184.14    273.18 o 
   2  10   0     8581.84     8387.01    107.66 o 
   4  10   0    10111.67    10060.52    139.34 o 
   6  10   0     4046.40     3750.82     66.85 o 
   8  10   0     8152.33     8147.98    132.28 o 
  10  10   0     6867.80     7388.48    160.17 o 
  12  10   0     1028.85     1079.92    109.16 o 
  14  10   0     1926.42     1993.97    108.20 o 
  16  10   0      758.90      904.57    207.22 o 
   1  11   0        2.42       42.98     25.99 o 
   3  11   0      263.37      304.95     30.41 o 
   5  11   0        7.65       49.72     25.86 o 
   7  11   0      232.83      257.50     49.18 o 
   9  11   0     1149.30     1127.09     76.41 o 
  11  11   0       25.44       67.84     60.25 o 
  13  11   0        1.31      -64.34     64.34 o 
  15  11   0        2.07      -34.29     73.78 o 
   0  12   0     5333.88     5490.72    112.22 o 
   2  12   0     2311.69     2044.04     56.07 o 
   4  12   0     4783.52     4909.11     82.91 o 
   6  12   0     4402.52     4599.01    116.00 o 
   8  12   0     1329.27     1392.22     80.25 o 
  10  12   0      857.52      820.52     74.64 o 
  12  12   0     1609.21     1541.44    119.66 o 
  14  12   0      592.43      792.54     90.91 o 
  16  12   0       27.00      -80.66     80.66 o 
   1  13   0       32.44       39.84     28.01 o 
   3  13   0      344.73      348.79     41.88 o 
   5  13   0      306.45      359.89     75.84 o 
   7  13   0      247.86      195.04     56.67 o 
   9  13   0       65.36       48.44     56.19 o 
  11  13   0      322.00      172.16     83.32 o 
  13  13   0       66.87       -8.16     69.89 o 
  15  13   0        0.75       40.48     82.41 o 
   0  14   0      476.42      571.93     51.68 o 
   2  14   0      433.43      535.68     42.36 o 
   4  14   0      495.96      522.78     58.61 o 
   6  14   0       19.03       36.12     53.83 o 
   8  14   0      282.42      284.34     62.81 o 
  10  14   0       38.62       32.34     70.51 o 
  12  14   0      104.27      146.46     74.69 o 
  14  14   0       34.54       60.40    125.04 o 
   1  15   0      484.22      507.73     45.47 o 
   3  15   0      253.02      282.28     46.58 o 
   5  15   0      138.88       71.21     54.26 o 
   7  15   0      749.48      586.42     70.76 o 
   9  15   0       53.72       65.14     70.35 o 
  11  15   0       99.12      142.47     75.25 o 
  13  15   0        1.73       54.65     94.01 o 
   0  16   0      282.25      255.47     70.93 o 
   2  16   0      150.64      137.92     57.30 o 
   4  16   0        5.74      -44.80     44.80 o 
   6  16   0      728.65      679.96     72.11 o 
   8  16   0      155.37      166.78     64.42 o 
  10  16   0       30.89       -6.17     70.32 o 
  12  16   0       82.75       59.50     77.01 o 
   1  17   0      244.72      260.20     64.21 o 
   3  17   0      312.57      329.53     87.32 o 
   5  17   0       76.50       98.45     51.46 o 
   7  17   0        4.98      -63.25     63.35 o 
   9  17   0      157.07       88.74     73.34 o 
  11  17   0        1.21       -2.88     78.60 o 
   0  18   0      566.87      673.41    131.68 o 
   2  18   0      536.88      584.16     74.65 o 
   4  18   0     1421.87     1388.81     91.57 o 
   6  18   0       34.00      -25.01     82.83 o 
   8  18   0      433.57      415.35     79.60 o 
   1  19   0       41.85       58.51    112.62 o 
   3  19   0       60.65       76.62     69.57 o 
   5  19   0       73.00      124.42    115.51 o 
   7  19   0       10.36      -95.52     95.52 o 
   0  20   0      968.81     1136.60    158.25 o 
   2  20   0      148.09      -37.81    157.67 o 
   4  20   0      438.83      419.64    102.29 o 
 -19   1   1        0.53      -20.05     65.30 o 
 -17   1   1      138.76      111.00     57.46 o 
 -15   1   1      101.59       47.28     46.54 o 
 -13   1   1       29.29       22.87     35.18 o 
 -11   1   1      563.85      696.47     34.63 o 
  -9   1   1      206.68      307.56     24.63 o 
  -7   1   1     1298.94     1524.67     36.37 o 
  -5   1   1     2327.65     2225.91     48.57 o 
  -3   1   1     9034.89     9728.72    114.59 o 
   1   1   1     1581.23     1637.91     51.98 o 
   3   1   1      403.15      428.38     26.20 o 
   5   1   1     1347.60     1333.45     38.51 o 
   7   1   1      510.88      476.82     26.03 o 
   9   1   1       53.50      104.34     22.93 o 
  11   1   1       13.07       59.59     27.33 o 
  13   1   1       47.84       36.19     32.51 o 
  15   1   1       52.28       62.11     38.58 o 
  17   1   1       29.30       87.80     58.85 o 
  19   1   1        1.59        3.22     94.33 o 
 -18   2   1      338.58      400.41     70.32 o 
 -16   2   1      330.42      338.59     57.69 o 
 -14   2   1     3130.20     3144.39    131.66 o 
 -12   2   1     3486.06     3351.74     68.36 o 
 -10   2   1     2788.01     2931.50     67.94 o 
  -8   2   1     3640.18     3406.65     52.23 o 
  -6   2   1     4836.11     5066.81    155.94 o 
  -4   2   1     6539.96     6371.17     81.81 o 
  -2   2   1    52907.44    54097.23   1174.72 o 
   2   2   1    20556.79    21759.67    215.05 o 
   4   2   1    35410.41    36697.80    360.17 o 
   6   2   1    25910.88    27881.31    361.22 o 
   8   2   1     6154.01     5069.22     76.95 o 
  10   2   1     6642.84     6844.81     90.69 o 
  12   2   1     4788.74     4829.19     81.13 o 
  14   2   1       87.98       69.27     35.75 o 
  16   2   1     2231.41     2217.66    118.54 o 
  18   2   1      163.82      125.53     73.54 o 
 -19   3   1      115.10       93.74     98.18 o 
 -17   3   1      331.37      443.12    118.92 o 
 -15   3   1      255.88      163.79     45.78 o 
 -13   3   1      336.42      346.82     40.66 o 
 -11   3   1      950.95     1096.82     40.12 o 
  -9   3   1      771.75      866.84     42.70 o 
  -7   3   1      271.73      400.44     23.69 o 
  -5   3   1      866.13     1000.93     36.01 o 
  -3   3   1    19972.79    20254.06    227.25 o 
  -1   3   1    18269.53    18889.04    299.72 o 
   1   3   1      682.69      840.05     26.53 o 
   3   3   1     2984.00     3051.59     57.53 o 
   5   3   1     1507.19     1290.45     42.18 o 
   7   3   1       38.15       68.96     20.27 o 
   9   3   1      313.74      399.12     30.84 o 
  11   3   1      140.34       82.02     28.32 o 
  13   3   1       14.74      -31.43     32.26 o 
  15   3   1        0.06      -36.97     45.76 o 
  17   3   1        2.28       49.76     58.55 o 
  19   3   1       19.69      -76.31     76.31 o 
 -18   4   1     1063.62     1094.41    186.55 o 
 -16   4   1     2510.98     2581.46     82.08 o 
 -14   4   1     1101.22     1208.79     57.76 o 
 -12   4   1     7607.36     8179.11    121.40 o 
 -10   4   1     9662.57     9325.77    110.56 o 
  -8   4   1    14163.89    15000.61    152.67 o 
  -6   4   1    29420.41    28517.16    370.72 o 
  -4   4   1    25283.24    26508.60    297.82 o 
  -2   4   1      316.89      307.56     36.51 o 
   0   4   1    82792.89    80193.78    858.54 o 
   2   4   1   113436.70   115402.34   1735.22 o 
   4   4   1    21516.04    22155.00    290.31 o 
   6   4   1    16768.37    13977.59    153.78 o 
   8   4   1    30741.80    32193.68    371.29 o 
  10   4   1    11819.57    11367.34    149.77 o 
  12   4   1     3089.85     3299.18     75.72 o 
  14   4   1     5776.57     5498.07    103.94 o 
  16   4   1     1261.85     1442.83     92.90 o 
  18   4   1      606.10      584.77     74.42 o 
 -19   5   1       12.76      171.38    104.76 o 
 -17   5   1      304.22      277.88    141.50 o 
 -15   5   1       15.40       82.81     43.88 o 
 -13   5   1      462.08      579.98     45.34 o 
 -11   5   1     1084.31     1029.85     68.79 o 
  -9   5   1      276.62      319.95     37.20 o 
  -7   5   1     1521.79     1588.85     65.20 o 
  -5   5   1      112.91      164.19     19.46 o 
  -3   5   1        2.89      -10.75     10.75 o 
  -1   5   1    10918.09    10958.60    117.44 o 
   1   5   1      555.72      734.32     25.50 o 
   3   5   1      720.96      673.45     36.28 o 
   5   5   1      819.62      620.53     26.54 o 
   7   5   1     2156.83     2327.82     49.48 o 
   9   5   1      221.96      147.88     33.12 o 
  11   5   1      390.56      414.72     34.69 o 
  13   5   1      238.60      212.23     58.35 o 
  15   5   1        2.75       14.35     49.85 o 
  17   5   1        2.31       69.58     60.55 o 
  19   5   1       33.79        0.17    102.56 o 
 -18   6   1      245.34      287.26    101.57 o 
 -16   6   1      641.24      548.90    134.28 o 
 -14   6   1     4869.76     4725.53     98.24 o 
 -12   6   1     5592.60     5774.35    145.66 o 
 -10   6   1     6356.21     5916.73    116.84 o 
  -8   6   1     8761.67     8811.91    143.90 o 
  -6   6   1    19790.68    18739.58    184.12 o 
  -4   6   1    41763.19    43086.44    388.11 o 
  -2   6   1    43998.04    44611.78    490.26 o 
   0   6   1    26180.74    24257.45    274.18 o 
   2   6   1    12501.06    11765.98    143.55 o 
   4   6   1    30366.94    32706.95    368.48 o 
   6   6   1    11114.15    11132.99    115.96 o 
   8   6   1     8129.89     8470.48    129.54 o 
  10   6   1    10901.29    10476.42    138.13 o 
  12   6   1     3232.98     3388.41     93.95 o 
  14   6   1     2290.73     2169.05    120.54 o 
  16   6   1     1084.70     1003.31     74.62 o 
  18   6   1     1235.28     1135.01     99.93 o 
 -17   7   1       12.02       96.79     75.68 o 
 -15   7   1      116.63       47.54     63.36 o 
 -13   7   1      120.57       40.12     44.59 o 
 -11   7   1        0.85       31.86     33.57 o 
  -9   7   1        0.86        6.76     29.49 o 
  -7   7   1     1053.33     1072.47     39.82 o 
  -5   7   1    10798.35    11684.98    135.71 o 
  -3   7   1    10301.29    10183.37    130.31 o 
  -1   7   1      452.70      418.53     23.68 o 
   1   7   1      298.16      341.52     21.10 o 
   3   7   1     2179.89     2372.26     45.50 o 
   5   7   1     4685.70     5036.83     63.47 o 
   7   7   1        5.35       -7.22     22.64 o 
   9   7   1       37.38       95.67     53.18 o 
  11   7   1      465.08      610.20     76.93 o 
  13   7   1        6.73      -44.03     44.03 o 
  15   7   1        3.22      -54.52     54.52 o 
  17   7   1       15.63        8.29     72.85 o 
 -18   8   1      788.71      779.02    137.37 o 
 -16   8   1      205.37      222.87     73.86 o 
 -14   8   1      229.09      245.30     87.49 o 
 -12   8   1      226.44      164.93     63.38 o 
 -10   8   1     4699.19     4863.68     84.55 o 
  -8   8   1     4047.28     3955.38     73.42 o 
  -6   8   1     7883.78     8357.05    143.38 o 
  -4   8   1     4659.04     5015.50     77.03 o 
  -2   8   1     8702.59     8207.82    152.68 o 
   0   8   1     6523.96     7235.82     90.52 o 
   2   8   1     8644.44     8498.48    103.64 o 
   4   8   1     2176.79     2016.39     46.56 o 
   6   8   1     3794.94     4021.65    135.55 o 
   8   8   1     2943.74     2737.66     82.07 o 
  10   8   1      263.78      328.66     44.97 o 
  12   8   1     1885.75     1760.89     74.67 o 
  14   8   1      610.60      606.44     62.76 o 
  16   8   1      633.93      627.69     83.97 o 
  18   8   1       82.26       25.19    149.25 o 
 -17   9   1       63.25       47.68     77.48 o 
 -15   9   1        4.80       -5.12     68.21 o 
 -13   9   1       15.94      -28.33     59.35 o 
 -11   9   1      172.75      234.04    109.07 o 
  -9   9   1     1844.45     1921.54     57.34 o 
  -7   9   1      621.41      586.64     36.68 o 
  -5   9   1     2141.77     2151.78     48.26 o 
  -3   9   1      672.92      691.64     33.05 o 
  -1   9   1     1422.47     1675.21     42.38 o 
   1   9   1       90.14      189.65     22.75 o 
   3   9   1     1001.13      992.12     35.68 o 
   5   9   1       15.30        5.19     21.80 o 
   7   9   1       26.58       11.39     33.50 o 
   9   9   1        8.61       11.90     37.29 o 
  11   9   1       80.36      104.14     57.19 o 
  13   9   1       19.68       16.79     59.15 o 
  15   9   1       18.16      -59.48     79.36 o 
  17   9   1        2.60       -5.13     77.16 o 
 -16  10   1       33.94      -29.48     73.90 o 
 -14  10   1        1.08       37.81    109.92 o 
 -12  10   1       67.00       -4.10     63.29 o 
 -10  10   1      163.01      183.21     55.16 o 
  -8  10   1        2.88       29.97     30.94 o 
  -6  10   1      739.46      678.79     44.17 o 
  -4  10   1      190.21      160.44     30.64 o 
  -2  10   1      193.40      145.84     23.07 o 
   0  10   1       67.42      153.60     32.34 o 
   2  10   1      450.63      530.30     31.42 o 
   4  10   1      183.98      223.80     42.71 o 
   6  10   1        0.62       -3.86     32.51 o 
   8  10   1        2.74       42.64     32.78 o 
  10  10   1        0.12      -10.91     41.50 o 
  12  10   1       25.64      -39.78     60.57 o 
  14  10   1        9.05       -8.31     69.09 o 
  16  10   1       14.22       16.41     72.23 o 
 -15  11   1       15.08       -8.06     75.37 o 
 -13  11   1      142.68       97.07     90.92 o 
 -11  11   1      332.67      297.50     66.05 o 
  -9  11   1        9.20       76.10     51.15 o 
  -7  11   1      485.53      447.25     44.99 o 
  -5  11   1     3932.78     3902.78     97.86 o 
  -3  11   1      474.65      399.07     43.43 o 
  -1  11   1     1757.44     1855.61     51.39 o 
   1  11   1       46.78       99.82     27.23 o 
   3  11   1      487.70      443.79     32.77 o 
   5  11   1      173.01      142.40     34.94 o 
   7  11   1      191.98      226.89     34.56 o 
   9  11   1      333.47      304.17     59.05 o 
  11  11   1        8.21      101.51     62.33 o 
  13  11   1      242.68      192.97     84.11 o 
  15  11   1        0.44       23.36     82.43 o 
 -16  12   1       17.63      -22.68     79.94 o 
 -14  12   1      440.43      362.61     80.52 o 
 -12  12   1      750.96      897.01     83.26 o 
 -10  12   1     1418.69     1454.22     86.54 o 
  -8  12   1      186.66      144.89     54.20 o 
  -6  12   1     2359.14     2234.19     82.44 o 
  -4  12   1     4701.41     4736.59     96.14 o 
  -2  12   1     3313.10     2899.26     70.77 o 
   0  12   1     3458.26     3254.88    107.90 o 
   2  12   1     2778.78     2895.88     64.48 o 
   4  12   1      356.85      448.38     47.62 o 
   6  12   1      680.09      774.99     43.67 o 
   8  12   1     2294.41     2461.18    151.45 o 
  10  12   1      282.97      301.45     63.33 o 
  12  12   1      710.94      679.47     78.85 o 
  14  12   1      310.64      404.12    170.20 o 
  16  12   1      249.52      364.47     89.05 o 
 -15  13   1       31.13        1.87     81.59 o 
 -13  13   1       40.23       39.47     70.18 o 
 -11  13   1       23.65       33.67     65.86 o 
  -9  13   1       11.88       84.86     56.80 o 
  -7  13   1     1629.71     1463.93     81.23 o 
  -5  13   1      715.39      683.89     55.85 o 
  -3  13   1       33.65       52.21     32.75 o 
  -1  13   1       19.18       49.55     32.72 o 
   1  13   1      351.99      302.18     34.18 o 
   3  13   1       65.90       40.40     35.95 o 
   5  13   1      471.25      492.27     58.44 o 
   7  13   1        0.70       84.70     62.80 o 
   9  13   1        2.73       73.18     59.05 o 
  11  13   1      182.42      195.96     70.66 o 
  13  13   1       13.28      -73.87     73.87 o 
  15  13   1        0.64       14.04     79.84 o 
 -14  14   1      200.84      218.39    106.71 o 
 -12  14   1      443.69      671.93    106.80 o 
 -10  14   1      352.09      275.20     71.45 o 
  -8  14   1     5033.20     4993.51    228.44 o 
  -6  14   1     1516.79     1534.43    123.45 o 
  -4  14   1     3024.37     3056.73     74.13 o 
  -2  14   1     2539.45     2317.98     66.91 o 
   0  14   1     3799.71     3830.52     93.36 o 
   2  14   1     1950.20     1800.17     65.36 o 
   4  14   1     4683.56     4611.58    117.45 o 
   6  14   1     1998.56     1863.17     88.19 o 
   8  14   1      519.44      583.27     68.42 o 
  10  14   1     1944.54     1972.80    104.01 o 
  12  14   1      437.67      527.68     83.37 o 
  14  14   1      241.10      224.02     86.46 o 
 -13  15   1       48.77       62.25     79.07 o 
 -11  15   1       69.80       86.07     95.42 o 
  -9  15   1      258.07      217.43    127.21 o 
  -7  15   1      468.47      554.60     70.92 o 
  -5  15   1        2.63       18.84     61.46 o 
  -3  15   1       35.03       31.59     38.19 o 
  -1  15   1      492.83      506.75     44.85 o 
   1  15   1      130.20       94.06     42.87 o 
   3  15   1       97.09       88.62     52.01 o 
   5  15   1       39.27       88.71     54.98 o 
   7  15   1       40.99        8.26     59.82 o 
   9  15   1        8.15       27.60     62.59 o 
  11  15   1        2.39      -84.91    131.36 o 
  13  15   1       29.60      -68.84     80.73 o 
 -12  16   1      817.49      709.66    101.38 o 
 -10  16   1      470.90      321.19     79.08 o 
  -8  16   1      115.67       81.69     65.47 o 
  -6  16   1      780.18      799.90     74.31 o 
  -4  16   1     1493.14     1557.77     79.69 o 
  -2  16   1     1616.15     1627.86     63.61 o 
   0  16   1     1453.04     1460.24     70.14 o 
   2  16   1     1825.33     1727.75     88.86 o 
   4  16   1      506.28      643.43    128.21 o 
   6  16   1     1549.91     1619.02    109.00 o 
   8  16   1     1272.12     1247.04    117.72 o 
  10  16   1      446.13      513.86     80.79 o 
  12  16   1      238.92      210.84     85.40 o 
 -11  17   1      182.18      145.04     89.69 o 
  -9  17   1       13.38       62.76     69.44 o 
  -7  17   1       40.69       78.21     95.21 o 
  -5  17   1       56.93       70.98     64.32 o 
  -3  17   1      611.08      807.63     69.96 o 
  -1  17   1       65.09        5.54     99.43 o 
   1  17   1      296.79      257.14     64.55 o 
   3  17   1        5.84      -42.22     60.76 o 
   5  17   1       57.57       88.92     79.84 o 
   7  17   1      219.67      262.97     70.71 o 
   9  17   1        8.51       34.38     73.69 o 
  11  17   1      130.12      168.00     83.37 o 
  -8  18   1      117.48       47.70     73.60 o 
  -6  18   1      335.47      270.41     70.44 o 
  -4  18   1       14.78       31.25    118.14 o 
  -2  18   1      368.07      460.34     98.76 o 
   0  18   1       60.11       83.26     64.17 o 
   2  18   1      367.04      387.54     71.08 o 
   4  18   1      441.46      484.77     85.95 o 
   6  18   1      177.45       21.28     91.86 o 
   8  18   1      195.15      108.08    148.43 o 
  -7  19   1      100.48      159.98    128.21 o 
  -5  19   1      119.46       82.16     92.48 o 
  -3  19   1       62.04       80.86     88.03 o 
  -1  19   1       31.41      112.62     86.58 o 
   1  19   1      312.38      420.89     75.32 o 
   3  19   1      272.66      206.32     73.49 o 
   5  19   1      222.01      167.68     75.27 o 
   7  19   1       71.76       81.12    100.65 o 
  -4  20   1        3.75      103.96    138.61 o 
  -2  20   1        0.40       15.31    226.97 o 
   0  20   1        8.51      -76.32     90.67 o 
   2  20   1      112.36       67.23     73.33 o 
   4  20   1        3.53      -39.46     72.47 o 
 -18   0   2      416.68      613.15     99.85 o 
 -16   0   2     6860.02     7105.28    247.77 o 
 -14   0   2     4648.87     4909.28    161.27 o 
 -12   0   2     4163.23     4066.93    151.07 o 
 -10   0   2    16424.08    17420.49    251.08 o 
  -8   0   2    27016.63    29098.96    506.38 o 
  -6   0   2    37157.57    37890.24    812.02 o 
  -4   0   2    71667.31    69879.15   1499.30 o 
  -2   0   2    35697.99    35181.32    645.69 o 
   0   0   2    12111.85    12954.27    291.08 o 
   2   0   2    57588.80    62093.88   1332.97 o 
   4   0   2    45232.47    46529.98    718.27 o 
   6   0   2     3845.97     3665.08    130.52 o 
   8   0   2    29181.64    31147.20    415.86 o 
  10   0   2    23424.65    22964.23    325.58 o 
  12   0   2    11764.76    11193.85    270.10 o 
  14   0   2     1730.19     1860.18     85.25 o 
  16   0   2     2401.78     2520.92    108.40 o 
  18   0   2      706.55      464.34    144.39 o 
 -19   1   2      183.16      138.38     68.60 o 
 -17   1   2        3.97       44.01     56.93 o 
 -15   1   2      800.73      837.95     64.74 o 
 -13   1   2       85.95      138.82     42.58 o 
 -11   1   2      105.22      131.44     27.39 o 
  -9   1   2       74.37      113.73     23.08 o 
  -7   1   2      320.32      349.21     21.12 o 
  -5   1   2     1334.13     1614.06     51.36 o 
  -3   1   2     1163.08     1061.75     31.66 o 
  -1   1   2       99.05       51.68     13.02 o 
   1   1   2     6483.24     6193.39     76.36 o 
   3   1   2     1371.60     1107.95     37.11 o 
   5   1   2     6087.38     6644.01     92.04 o 
   7   1   2       90.36      132.72     25.74 o 
   9   1   2     2850.56     3049.02     69.39 o 
  11   1   2      316.28      318.50     33.00 o 
  13   1   2      308.33      262.33     37.77 o 
  15   1   2      222.64      259.32     43.14 o 
  17   1   2        8.64      -33.81     55.38 o 
  19   1   2       57.12      -17.90     95.56 o 
 -18   2   2     1199.45     1425.25    110.04 o 
 -16   2   2      202.86      207.39     57.56 o 
 -14   2   2     1072.94     1240.63     66.11 o 
 -12   2   2    10525.10    10946.41    145.53 o 
 -10   2   2    12512.03    12336.90    134.26 o 
  -8   2   2    10494.49    10156.97    108.71 o 
  -6   2   2    14326.85    13060.55    143.33 o 
  -4   2   2    29347.55    31193.10    345.04 o 
  -2   2   2    46870.96    49556.59   1082.31 o 
   0   2   2    23263.43    23777.66    362.65 o 
   2   2   2    13096.83    12468.42    146.50 o 
   4   2   2    42035.26    42418.38    467.16 o 
   6   2   2    37060.97    36528.27    366.28 o 
   8   2   2     6358.55     6350.17    117.87 o 
  10   2   2     4031.40     3508.28     71.18 o 
  12   2   2     6690.83     6602.96    159.28 o 
  14   2   2     2971.53     3014.39     75.64 o 
  16   2   2     2092.83     1895.16     79.49 o 
  18   2   2      784.73      760.49     77.18 o 
 -19   3   2       51.90       75.28     79.23 o 
 -17   3   2      196.02      160.15     60.58 o 
 -15   3   2      544.94      498.65     68.79 o 
 -13   3   2      379.15      426.12     41.80 o 
 -11   3   2       36.72       45.80     30.11 o 
  -9   3   2     1767.31     1737.94     41.09 o 
  -7   3   2       38.45      -11.50     21.80 o 
  -5   3   2      568.90      786.12     28.15 o 
  -3   3   2    33333.77    32918.61    521.51 o 
  -1   3   2     7249.82     6976.96    124.77 o 
   1   3   2     2482.19     2587.74     48.87 o 
   3   3   2     2408.51     2363.80     56.51 o 
   5   3   2      153.66      108.87     17.28 o 
   7   3   2     1141.27     1257.44     40.45 o 
   9   3   2      635.99      717.22     43.11 o 
  11   3   2      462.36      417.62     39.46 o 
  13   3   2      510.17      472.49     41.14 o 
  15   3   2      644.76      641.12     54.68 o 
  17   3   2        1.08        2.22     57.95 o 
  19   3   2      127.79      144.06     83.87 o 
 -18   4   2       90.37      109.18     73.81 o 
 -16   4   2      499.90      477.76     72.84 o 
 -14   4   2     1171.05     1028.53     58.61 o 
 -12   4   2       19.21      -24.33     32.16 o 
 -10   4   2       63.86       73.14     32.26 o 
  -8   4   2     1576.75     1691.03     51.05 o 
  -6   4   2     2894.58     2721.17     45.36 o 
  -4   4   2     2436.80     2230.76     59.19 o 
  -2   4   2     5570.31     5641.76    111.07 o 
   0   4   2    20664.67    20989.18    235.25 o 
   2   4   2    11391.54    11974.39    395.62 o 
   4   4   2      448.63      360.51     33.07 o 
   6   4   2     2439.58     2288.04     45.09 o 
   8   4   2     1762.23     2202.58     52.78 o 
  10   4   2     4442.80     4411.05     80.87 o 
  12   4   2       12.12       36.88     40.77 o 
  14   4   2      278.56      269.99     46.48 o 
  16   4   2       27.83       75.67     55.87 o 
  18   4   2      272.20      211.49     68.32 o 
 -19   5   2      185.11      188.93    207.34 o 
 -17   5   2       37.34      -17.42     69.17 o 
 -15   5   2       13.12      -29.31     56.35 o 
 -13   5   2      134.88       76.84     47.53 o 
 -11   5   2     1129.21     1168.20     48.31 o 
  -9   5   2      164.59      191.18     31.34 o 
  -7   5   2      405.25      501.47     26.98 o 
  -5   5   2     2142.27     2109.80     54.51 o 
  -3   5   2      617.68      832.58     29.91 o 
  -1   5   2       20.59       59.61     12.18 o 
   1   5   2     1597.45     1806.79     46.54 o 
   3   5   2       21.13        7.46     23.27 o 
   5   5   2     1040.10     1276.21     42.62 o 
   7   5   2        4.18       31.08     18.80 o 
   9   5   2     1132.05     1153.11     46.67 o 
  11   5   2      144.33      192.44     56.58 o 
  13   5   2        0.17       -0.56     38.11 o 
  15   5   2       84.99       60.04     53.11 o 
  17   5   2       32.23      -10.01     60.05 o 
 -18   6   2      135.43      173.76    106.85 o 
 -16   6   2      352.35      418.32     94.70 o 
 -14   6   2      225.00      362.93     53.24 o 
 -12   6   2     1267.50     1418.37     77.07 o 
 -10   6   2      288.29      296.12     32.43 o 
  -8   6   2     1621.99     1827.11     63.85 o 
  -6   6   2     2854.06     2636.28     64.76 o 
  -4   6   2     3950.95     3371.08     51.65 o 
  -2   6   2     2039.85     2400.32     96.88 o 
   0   6   2     1356.70     1199.04     32.70 o 
   2   6   2      139.73       97.29     19.89 o 
   4   6   2       56.47       38.47     25.56 o 
   6   6   2     1414.62     1619.05    103.03 o 
   8   6   2     1904.32     2283.90     70.72 o 
  10   6   2     2226.89     2046.17     73.84 o 
  12   6   2     1671.45     1588.13     61.83 o 
  14   6   2       53.23       19.71     43.07 o 
  16   6   2       58.03      105.60     61.85 o 
  18   6   2      197.64      125.00     75.62 o 
 -17   7   2      115.42      139.84     97.51 o 
 -15   7   2        0.06        8.36     62.96 o 
 -13   7   2      890.12      782.46     68.89 o 
 -11   7   2     1819.89     1655.17     66.11 o 
  -9   7   2      771.53      664.76     44.74 o 
  -7   7   2       36.30       41.48     22.89 o 
  -5   7   2     5573.80     5534.72     77.23 o 
  -3   7   2    17076.43    16730.61    174.82 o 
  -1   7   2      975.63     1092.55     61.02 o 
   1   7   2     1604.78     1535.98     36.23 o 
   3   7   2      429.98      574.75     31.48 o 
   5   7   2     1737.80     1954.60    102.70 o 
   7   7   2      231.68       91.02     34.69 o 
   9   7   2       48.52       32.13     37.76 o 
  11   7   2      103.47       64.20     42.85 o 
  13   7   2        2.07       59.88     50.23 o 
  15   7   2       93.57      104.25     56.87 o 
  17   7   2       55.94       60.36     63.58 o 
 -18   8   2      362.73      532.47    112.49 o 
 -16   8   2      491.47      512.51     84.48 o 
 -14   8   2      992.31      947.56     79.88 o 
 -12   8   2      746.90      861.83     60.52 o 
 -10   8   2     7947.61     8000.47    140.84 o 
  -8   8   2     5684.04     6098.90    123.59 o 
  -6   8   2     4946.68     4937.86     95.63 o 
  -4   8   2    12345.22    11950.18    132.88 o 
  -2   8   2    11742.71    12146.48    151.70 o 
   0   8   2    12661.63    11063.77    126.87 o 
   2   8   2    13954.60    14017.09    155.85 o 
   4   8   2    16863.06    17335.90    216.44 o 
   6   8   2    10587.50    10199.28    206.94 o 
   8   8   2     2424.05     2402.61     65.10 o 
  10   8   2     4857.90     4844.55    106.58 o 
  12   8   2      757.05      820.95     62.82 o 
  14   8   2     3613.21     3677.58    110.90 o 
  16   8   2      519.89      707.37     89.95 o 
 -17   9   2       21.36        9.50     79.22 o 
 -15   9   2       38.63      144.27     71.68 o 
 -13   9   2        3.50      -12.75     58.65 o 
 -11   9   2      161.70      143.24     39.49 o 
  -9   9   2      717.62      673.68     43.59 o 
  -7   9   2      861.22      781.71     47.70 o 
  -5   9   2        0.51      -29.12     29.12 o 
  -3   9   2     1168.06     1284.05     36.95 o 
  -1   9   2      477.91      668.50     45.77 o 
   1   9   2     1812.13     1779.66     44.92 o 
   3   9   2      145.50      224.00     24.63 o 
   5   9   2        5.78        3.84     28.22 o 
   7   9   2      106.11      100.28     49.77 o 
   9   9   2      210.48      107.89     37.10 o 
  11   9   2      140.90      166.72     48.12 o 
  13   9   2        0.31       44.78     55.61 o 
  15   9   2       56.04      -42.26     70.83 o 
  17   9   2       35.50      -70.36     78.34 o 
 -16  10   2      350.63      375.78     86.84 o 
 -14  10   2     1694.28     1697.11    102.30 o 
 -12  10   2     1874.67     1982.31    133.91 o 
 -10  10   2     2299.27     2393.76     74.55 o 
  -8  10   2     2102.05     1959.99     60.05 o 
  -6  10   2    10991.69    10315.53    163.72 o 
  -4  10   2     8793.10     9001.49    132.74 o 
  -2  10   2    13089.66    13033.40    152.53 o 
   0  10   2    15204.83    15601.40    175.24 o 
   2  10   2    14444.98    12815.00    150.32 o 
   4  10   2    12477.50    11925.65    165.55 o 
   6  10   2     7417.84     7696.81    112.15 o 
   8  10   2     3927.75     4259.60    127.90 o 
  10  10   2     5421.22     5642.57    119.90 o 
  12  10   2     2170.26     2219.66    108.87 o 
  14  10   2      539.83      511.29     79.35 o 
  16  10   2      165.02      104.73     79.98 o 
 -15  11   2      237.90      229.02     80.80 o 
 -13  11   2       28.24      -40.07     60.89 o 
 -11  11   2       91.37      190.52     64.51 o 
  -9  11   2     1486.11     1439.52     64.94 o 
  -7  11   2     4717.92     4438.11     96.51 o 
  -5  11   2     1106.15     1115.67     46.71 o 
  -3  11   2      326.09      316.34     37.97 o 
  -1  11   2       29.54       62.27     25.42 o 
   1  11   2     3498.79     3720.16     73.73 o 
   3  11   2       82.44      157.86     36.51 o 
   5  11   2       51.25        8.51     34.59 o 
   7  11   2      838.57      823.09     46.12 o 
   9  11   2        1.04       21.27     38.00 o 
  11  11   2       55.84       34.18     62.97 o 
  13  11   2        1.10        9.88     82.34 o 
  15  11   2        0.31      -72.34     72.34 o 
 -16  12   2      606.79      682.75     97.32 o 
 -14  12   2       98.99      134.15     77.15 o 
 -12  12   2      930.91      909.64    153.96 o 
 -10  12   2     1352.70     1321.39     83.90 o 
  -8  12   2     2618.17     2712.69     82.76 o 
  -6  12   2     1010.32     1056.01     52.07 o 
  -4  12   2     3341.67     3557.96    103.59 o 
  -2  12   2     5581.60     5097.52     96.51 o 
   0  12   2     2761.92     3051.92     82.57 o 
   2  12   2     5790.10     5761.62    114.54 o 
   4  12   2     2745.63     3007.31     81.42 o 
   6  12   2     1806.50     1955.60     67.82 o 
   8  12   2     3858.46     3684.08     83.77 o 
  10  12   2      267.73      325.63     67.81 o 
  12  12   2      901.69      960.36     87.03 o 
  14  12   2      321.32      201.17     86.08 o 
 -15  13   2       35.94      -76.31     76.31 o 
 -13  13   2        2.17        7.67     72.02 o 
 -11  13   2       59.40      102.23     62.40 o 
  -9  13   2       46.45       34.93     60.11 o 
  -7  13   2       17.60      -42.43     42.48 o 
  -5  13   2      307.09      284.77     38.27 o 
  -3  13   2      420.01      513.00     51.07 o 
  -1  13   2      608.06      607.76     46.69 o 
   1  13   2      863.72      896.18     43.10 o 
   3  13   2      365.81      481.60     43.59 o 
   5  13   2      455.28      403.74     46.77 o 
   7  13   2      453.66      466.41     64.89 o 
   9  13   2       12.40       67.54     60.69 o 
  11  13   2       26.08      -46.40     60.02 o 
  13  13   2       49.21       77.10     77.84 o 
  15  13   2      202.88      157.48     86.90 o 
 -14  14   2      102.88        8.90    113.45 o 
 -12  14   2       85.91      225.33     73.00 o 
 -10  14   2       21.27      -59.50     59.50 o 
  -8  14   2      838.70      557.28     69.01 o 
  -6  14   2      220.96      197.28     47.71 o 
  -4  14   2       94.12       59.04     37.08 o 
  -2  14   2        3.97      -16.23     36.61 o 
   0  14   2      491.99      609.21     49.00 o 
   2  14   2       48.19      155.67     48.32 o 
   4  14   2       64.76       -7.77     40.48 o 
   6  14   2       86.47       83.50     62.15 o 
   8  14   2      160.21      159.77     79.86 o 
  10  14   2       85.19       34.16     64.68 o 
  12  14   2       78.68      187.56    107.44 o 
  14  14   2       12.65      -77.01     77.01 o 
 -13  15   2      275.65      188.82     84.56 o 
 -11  15   2       15.43      -49.62     71.67 o 
  -9  15   2      691.10      619.04     78.41 o 
  -7  15   2       89.42       66.71     60.54 o 
  -5  15   2      959.80      899.71     61.17 o 
  -3  15   2       42.58       70.92     41.54 o 
  -1  15   2      564.29      591.05     49.06 o 
   1  15   2       75.21       96.45     50.49 o 
   3  15   2      560.55      571.33     63.21 o 
   5  15   2      561.33      471.91     62.88 o 
   7  15   2       11.98       30.29     59.81 o 
   9  15   2      423.91      411.21     74.38 o 
  11  15   2       75.48      -42.88     84.16 o 
  13  15   2       50.55       37.16     82.25 o 
 -12  16   2       37.65      -36.76     95.34 o 
 -10  16   2        8.14      -69.09     69.09 o 
  -8  16   2      347.22      355.41     78.87 o 
  -6  16   2        9.41       61.14     61.93 o 
  -4  16   2      142.50      145.62     44.56 o 
  -2  16   2      427.74      384.71     47.64 o 
   0  16   2       75.01      182.82     48.30 o 
   2  16   2      771.05      581.92     87.35 o 
   4  16   2      357.12      433.49     89.02 o 
   6  16   2       30.70       90.14     84.46 o 
   8  16   2      151.30      217.89     73.20 o 
  10  16   2       37.89       30.66     75.79 o 
  12  16   2       84.63      -26.18     79.14 o 
 -11  17   2       87.97      132.77     81.29 o 
  -9  17   2        9.91      -17.69     96.29 o 
  -7  17   2      164.79      259.70     72.21 o 
  -5  17   2       80.49       50.09     61.50 o 
  -3  17   2       53.14      127.07     46.78 o 
  -1  17   2      154.80      228.09     61.69 o 
   1  17   2       28.48      -14.41     59.56 o 
   3  17   2       25.30      115.33     81.27 o 
   5  17   2       21.35      100.78     87.78 o 
   7  17   2      236.63      161.43     92.92 o 
   9  17   2       12.44      129.19     75.80 o 
  -8  18   2      332.60      393.01     87.19 o 
  -6  18   2      341.16      290.46     72.39 o 
  -4  18   2      568.95      544.50     74.64 o 
  -2  18   2      291.93      264.98     67.92 o 
   0  18   2     1065.38      892.57     93.73 o 
   2  18   2      165.89      126.53     66.49 o 
   4  18   2      368.22      343.55     95.15 o 
   6  18   2      504.00      440.63    104.51 o 
   8  18   2      256.78      371.57    198.10 o 
  -7  19   2        9.99      -30.60     72.99 o 
  -5  19   2       10.42       -4.62    137.46 o 
  -3  19   2       79.32      -93.56    122.44 o 
  -1  19   2       25.94      -29.61     66.57 o 
   1  19   2       11.07       49.15     69.22 o 
   3  19   2      134.97      110.21     71.24 o 
   5  19   2       15.91      130.35    118.97 o 
   7  19   2        7.88      182.50    147.85 o 
  -2  20   2      181.81       21.95    123.59 o 
   0  20   2      263.89      342.15     97.48 o 
   2  20   2      343.75      375.43    102.65 o 
 -19   1   3       32.70      141.71     90.47 o 
 -17   1   3        1.88        3.35     58.66 o 
 -15   1   3      295.06      420.59     55.83 o 
 -13   1   3       21.35       26.84     44.85 o 
 -11   1   3      118.49      147.84     31.35 o 
  -9   1   3      191.67      169.07     22.95 o 
  -7   1   3        9.05       -8.05     22.38 o 
  -5   1   3     1827.36     2162.45     48.51 o 
  -3   1   3     1828.18     2108.45     51.28 o 
  -1   1   3      111.44       65.36     12.11 o 
   1   1   3       90.37       79.97     12.37 o 
   3   1   3      990.46      936.39    127.06 o 
   5   1   3     1306.93     1440.90     47.85 o 
   7   1   3        0.35      -15.34     24.50 o 
   9   1   3      189.82      221.02     32.21 o 
  11   1   3       64.50       33.20     39.52 o 
  13   1   3      287.61      254.17     39.40 o 
  15   1   3      216.86      160.64     54.43 o 
  17   1   3        5.93       53.66     58.53 o 
  19   1   3        5.01       56.53     98.36 o 
 -18   2   3      116.18      154.72     79.66 o 
 -16   2   3     1458.31     1641.91     82.74 o 
 -14   2   3      127.56       83.98     48.34 o 
 -12   2   3     3792.27     3735.77     97.70 o 
 -10   2   3     4225.90     4195.06     75.68 o 
  -8   2   3     6302.98     6032.01     93.66 o 
  -6   2   3     8988.44     9866.77    113.92 o 
  -4   2   3    33559.32    35950.59    461.43 o 
  -2   2   3    22514.23    22667.04    475.90 o 
   0   2   3    47573.32    47671.27    514.45 o 
   2   2   3     7358.72     7374.51    136.28 o 
   4   2   3     8471.70     8054.57    125.36 o 
   6   2   3     3204.49     3247.11     49.28 o 
   8   2   3    11077.62    11455.87    157.98 o 
  10   2   3     1063.61     1054.93     56.63 o 
  12   2   3     3647.25     3337.00     72.77 o 
  14   2   3      365.77      367.65     48.95 o 
  16   2   3     1110.24     1091.97     66.49 o 
  18   2   3      177.93       79.13     73.74 o 
 -19   3   3        4.75      -87.76     87.76 o 
 -17   3   3      172.21      173.72     75.43 o 
 -15   3   3        1.73        1.03     48.54 o 
 -13   3   3       48.22       11.27     36.71 o 
 -11   3   3       54.94       92.80     31.45 o 
  -9   3   3      139.73      122.94     30.01 o 
  -7   3   3       43.22       48.70     21.99 o 
  -5   3   3     1082.90     1349.12     49.07 o 
  -3   3   3        3.52       10.27     34.00 o 
  -1   3   3      131.29      126.98     24.01 o 
   1   3   3      512.15      478.46     29.60 o 
   3   3   3      356.14      231.09     24.19 o 
   5   3   3        2.53       -1.93     18.81 o 
   7   3   3      811.98      579.27     28.57 o 
   9   3   3      813.14      823.05     49.02 o 
  11   3   3       15.85       41.00     42.45 o 
  13   3   3       79.34      184.25     52.96 o 
  15   3   3      254.54      326.67     70.32 o 
  17   3   3       72.53       30.99     61.43 o 
  19   3   3        6.90      135.14    144.39 o 
 -18   4   3      351.89      347.15     84.66 o 
 -16   4   3     1371.60     1736.20    224.36 o 
 -14   4   3     5332.60     5105.27    116.85 o 
 -12   4   3     1526.01     1594.43     57.68 o 
 -10   4   3     7372.63     7080.00    173.06 o 
  -8   4   3    25725.39    27770.09    327.59 o 
  -6   4   3    21512.42    20344.29    215.47 o 
  -4   4   3    24015.51    21868.54    288.35 o 
  -2   4   3    36477.31    36228.67    461.98 o 
   0   4   3    56871.31    57880.99    717.73 o 
   2   4   3    24211.63    23338.16    374.41 o 
   4   4   3    33707.86    34827.72    320.37 o 
   6   4   3    23861.31    22243.63    238.98 o 
   8   4   3     5844.22     6136.22    122.94 o 
  10   4   3     6785.86     6837.53    107.67 o 
  12   4   3     4999.38     5059.50    112.30 o 
  14   4   3     6457.37     6149.15    132.89 o 
  16   4   3      776.65      886.79     63.71 o 
  18   4   3      643.12      612.55     79.16 o 
 -19   5   3        1.40       16.68    103.94 o 
 -17   5   3       50.10       28.79     70.82 o 
 -15   5   3       27.38      -53.06     57.59 o 
 -13   5   3       15.32      -36.99     44.01 o 
 -11   5   3        3.93       19.12     32.04 o 
  -9   5   3        3.81      -26.61     32.51 o 
  -7   5   3      923.74      882.13     31.55 o 
  -5   5   3      246.48      583.01     24.17 o 
  -3   5   3     6271.40     6677.60    104.37 o 
  -1   5   3      167.45      203.70     15.09 o 
   1   5   3      459.55      520.00     32.17 o 
   3   5   3     1560.27     1585.20     45.54 o 
   5   5   3      308.57      333.27     26.16 o 
   7   5   3     1599.10     1791.44     52.82 o 
   9   5   3      312.92      283.45     59.19 o 
  11   5   3      909.50     1020.74     52.73 o 
  13   5   3      111.00      250.49     50.78 o 
  15   5   3        6.56       -8.63     48.58 o 
  17   5   3        2.63       -5.70     64.50 o 
 -18   6   3     1351.70     1409.60    137.98 o 
 -16   6   3      900.26      868.63     85.18 o 
 -14   6   3     1908.18     2107.09     81.99 o 
 -12   6   3     4645.24     4646.27    103.35 o 
 -10   6   3     7908.84     7658.66    113.25 o 
  -8   6   3     6175.43     6201.22    179.17 o 
  -6   6   3     8491.17     8263.36    102.55 o 
  -4   6   3    21113.51    21119.27    285.34 o 
  -2   6   3    32221.00    33233.87    374.46 o 
   0   6   3    14777.55    14352.21    171.58 o 
   2   6   3    15108.93    15258.87    211.94 o 
   4   6   3    14768.39    14617.66    184.75 o 
   6   6   3    26331.63    25580.40    305.99 o 
   8   6   3    10322.45    10560.57    156.55 o 
  10   6   3     9227.89     8517.57    127.14 o 
  12   6   3     3625.30     3658.12     89.25 o 
  14   6   3     1724.17     1764.50     72.43 o 
  16   6   3      693.25      683.25     72.90 o 
  18   6   3     1184.29     1287.32     93.33 o 
 -17   7   3        5.67      -94.07     94.07 o 
 -15   7   3       21.69      -11.06     52.67 o 
 -13   7   3        2.25      -49.85     49.85 o 
 -11   7   3      159.88      168.02     37.79 o 
  -9   7   3      742.67      723.99     79.29 o 
  -7   7   3      161.45       97.98     32.90 o 
  -5   7   3     1861.30     2128.48     51.04 o 
  -3   7   3        3.46       65.31     29.02 o 
  -1   7   3        2.11       18.77     16.79 o 
   1   7   3      804.09      812.09     29.01 o 
   3   7   3      195.77       88.71     27.76 o 
   5   7   3      135.22       72.16     25.84 o 
   7   7   3      696.46      690.69     52.67 o 
   9   7   3      994.70      862.79     47.54 o 
  11   7   3      318.18      388.32     56.85 o 
  13   7   3        0.44      -29.69     51.56 o 
  15   7   3        7.30        8.22     59.28 o 
  17   7   3      244.13      232.97     76.03 o 
 -18   8   3        4.74      -36.43    103.91 o 
 -16   8   3      455.94      417.42     77.85 o 
 -14   8   3      625.13      653.66     62.86 o 
 -12   8   3     1339.86     1162.45     65.32 o 
 -10   8   3     1307.12     1348.40     54.95 o 
  -8   8   3     3137.82     2991.18     75.65 o 
  -6   8   3     4840.76     4725.86     76.31 o 
  -4   8   3      114.62       58.00     32.98 o 
  -2   8   3     3310.08     2982.42    100.46 o 
   0   8   3     2101.48     2151.96     46.90 o 
   2   8   3    15854.67    16157.07    201.06 o 
   4   8   3     6023.92     5600.50    109.17 o 
   6   8   3     2248.83     2118.47    126.61 o 
   8   8   3     3363.25     3252.25    132.56 o 
  10   8   3     1762.76     1871.33     81.36 o 
  12   8   3     2364.97     2186.82    139.12 o 
  14   8   3      242.99      221.39     67.86 o 
  16   8   3      808.73      714.83     77.27 o 
 -17   9   3       30.70     -100.80    100.80 o 
 -15   9   3       12.83       27.04     68.77 o 
 -13   9   3       20.51      -22.63     58.91 o 
 -11   9   3        0.91       74.82     38.56 o 
  -9   9   3      383.11      422.84     42.85 o 
  -7   9   3      426.63      547.09     45.35 o 
  -5   9   3      927.40     1046.17     64.02 o 
  -3   9   3     1423.85     1424.62     49.77 o 
  -1   9   3      105.50      108.55     26.45 o 
   1   9   3      278.33      170.05     32.83 o 
   3   9   3     3198.73     3044.66     71.19 o 
   5   9   3      339.71      381.74     43.67 o 
   7   9   3       39.24       39.77     32.86 o 
   9   9   3      461.48      591.96     46.78 o 
  11   9   3      127.29      150.19     50.00 o 
  13   9   3      457.82      492.63     66.02 o 
  15   9   3       47.35       -9.12     64.69 o 
  17   9   3        1.49       20.82     84.14 o 
 -16  10   3       12.14      117.24     80.00 o 
 -14  10   3       22.88       60.23     66.90 o 
 -12  10   3        0.58      -20.50     41.22 o 
 -10  10   3       12.48       44.40     38.79 o 
  -8  10   3      403.19      444.61     40.55 o 
  -6  10   3      471.47      362.21     42.05 o 
  -4  10   3       73.94      146.06     49.53 o 
  -2  10   3       14.80       13.42     29.11 o 
   0  10   3        1.50       60.31     23.80 o 
   2  10   3      625.94      678.92     42.76 o 
   4  10   3        2.56       -5.09     33.34 o 
   6  10   3       49.04       72.51     32.83 o 
   8  10   3      167.82      133.07     37.19 o 
  10  10   3       15.16       17.74     41.13 o 
  12  10   3      211.32      257.31     57.99 o 
  14  10   3        4.54       -1.36     72.01 o 
  16  10   3        0.82      -77.34     77.34 o 
 -15  11   3        0.09       25.94    102.76 o 
 -13  11   3       29.37      -13.57     89.50 o 
 -11  11   3       19.52      -21.63     41.83 o 
  -9  11   3      105.75       73.82     38.11 o 
  -7  11   3        1.38       37.44     52.35 o 
  -5  11   3       55.63        1.07     31.82 o 
  -3  11   3      948.02      852.02     47.26 o 
  -1  11   3      334.34      396.98     38.46 o 
   1  11   3       33.28       69.52     27.06 o 
   3  11   3       30.99        0.17     33.51 o 
   5  11   3     1011.32     1121.04     54.74 o 
   7  11   3     1214.67     1163.30     52.97 o 
   9  11   3      228.96      218.65     43.51 o 
  11  11   3      213.94      263.29     57.95 o 
  13  11   3       36.72      108.70     73.20 o 
  15  11   3        4.37      -85.95     85.95 o 
 -14  12   3      498.01      470.54     96.82 o 
 -12  12   3      216.19      186.85     72.59 o 
 -10  12   3      314.71      412.54     89.07 o 
  -8  12   3      715.87      715.39     55.23 o 
  -6  12   3     2784.14     2531.29     76.92 o 
  -4  12   3      133.63      118.89     33.86 o 
  -2  12   3     4555.75     4526.85    101.20 o 
   0  12   3      533.68      610.53     45.03 o 
   2  12   3     1425.81     1462.25     56.57 o 
   4  12   3      903.07      861.08     51.54 o 
   6  12   3     4508.73     4432.42     93.18 o 
   8  12   3     2372.42     2281.97     70.97 o 
  10  12   3      372.09      488.23     51.92 o 
  12  12   3      421.82      479.49     89.06 o 
  14  12   3       89.45       -3.55     81.17 o 
 -15  13   3        2.41       64.48     80.56 o 
 -13  13   3        2.61       -3.91     81.51 o 
 -11  13   3       51.43       67.99     65.33 o 
  -9  13   3        0.42       26.16     48.55 o 
  -7  13   3      742.83      701.44     57.68 o 
  -5  13   3       61.42       58.60     48.10 o 
  -3  13   3       45.86       78.27     35.39 o 
  -1  13   3       51.47       90.29     38.76 o 
   1  13   3     1501.74     1414.82     73.54 o 
   3  13   3      176.38      159.75     40.80 o 
   5  13   3        6.37      -38.89     40.61 o 
   7  13   3        9.64       14.73     39.25 o 
   9  13   3       16.86      -37.41     59.08 o 
  11  13   3       24.56      -68.42     68.42 o 
  13  13   3       71.52       15.91     74.66 o 
 -14  14   3      345.53      360.83     88.64 o 
 -12  14   3      567.14      636.75     84.97 o 
 -10  14   3     2018.37     1982.27    103.79 o 
  -8  14   3      570.44      682.15     60.22 o 
  -6  14   3     2160.52     2063.30     79.89 o 
  -4  14   3     1948.09     1824.78     65.87 o 
  -2  14   3     1246.38     1273.32     60.95 o 
   0  14   3     3618.27     3840.99    108.86 o 
   2  14   3     3453.13     3409.93    106.50 o 
   4  14   3     3931.09     3721.31    194.21 o 
   6  14   3     1191.58     1254.44     65.04 o 
   8  14   3      951.43     1069.39     84.89 o 
  10  14   3     1195.55     1221.08     92.44 o 
  12  14   3      928.77     1026.95    127.71 o 
 -13  15   3       16.95       -5.59     80.27 o 
 -11  15   3       53.54      107.93     75.17 o 
  -9  15   3        0.38      -55.82     65.48 o 
  -7  15   3       28.37       53.16     70.19 o 
  -5  15   3       19.33      -59.52     59.52 o 
  -3  15   3       77.69       95.36     40.74 o 
  -1  15   3      196.10      226.26     53.35 o 
   1  15   3      464.57      369.76     60.07 o 
   3  15   3      127.42       97.62     56.07 o 
   5  15   3        4.28       32.55     58.81 o 
   7  15   3        0.53      -65.05     65.25 o 
   9  15   3        2.82       -5.41     67.12 o 
  11  15   3       97.78      -40.34     74.70 o 
 -12  16   3      219.22      260.34     98.45 o 
 -10  16   3      167.42       81.54     77.09 o 
  -8  16   3     1387.59     1440.35     93.66 o 
  -6  16   3      324.89      317.68     56.07 o 
  -4  16   3     2854.74     2658.53    122.74 o 
  -2  16   3     1173.50     1240.09     68.30 o 
   0  16   3     1852.41     1885.59     90.77 o 
   2  16   3      400.03      468.07     65.74 o 
   4  16   3     1693.91     1858.30    123.40 o 
   6  16   3      786.41      979.93    113.10 o 
   8  16   3     1002.25     1115.63    123.72 o 
  10  16   3      486.10      500.11     96.93 o 
  -9  17   3       19.53      119.31     82.85 o 
  -7  17   3       99.81       39.13     69.33 o 
  -5  17   3       34.33       18.09     53.71 o 
  -3  17   3      509.29      502.69     72.91 o 
  -1  17   3       29.99       -9.28     50.85 o 
   1  17   3       55.41       34.90     60.75 o 
   3  17   3       67.29      146.28     84.53 o 
   5  17   3      137.27      133.15     90.23 o 
   7  17   3      247.25      387.32    158.25 o 
   9  17   3      187.10      225.06    103.58 o 
  -8  18   3      166.79       84.22     75.04 o 
  -6  18   3      273.73      212.59     74.88 o 
  -4  18   3       94.04       91.93     77.84 o 
  -2  18   3      197.31      142.37     63.91 o 
   0  18   3      212.13      160.94     69.54 o 
   2  18   3      785.22      725.50    107.42 o 
   4  18   3       27.43      163.98     93.07 o 
   6  18   3      113.66      106.08    185.97 o 
   8  18   3        3.36        7.74     98.11 o 
  -5  19   3      177.66      309.60     93.23 o 
  -3  19   3       25.50       85.48    132.83 o 
  -1  19   3      405.65      419.23     77.52 o 
   1  19   3      220.75      262.24     74.69 o 
   3  19   3      171.31      130.31    102.22 o 
   5  19   3      131.69       81.23    269.71 o 
  -2  20   3       18.52       13.86    133.99 o 
   0  20   3       98.39       51.36     74.65 o 
   2  20   3        0.22       -2.81     83.16 o 
 -18   0   4     1041.63     1337.11    344.22 o 
 -16   0   4     1099.17     1011.73    205.03 o 
 -14   0   4     9544.35     9768.40    236.82 o 
 -12   0   4     1740.42     1724.96     95.95 o 
 -10   0   4     3564.96     3665.30    115.95 o 
  -8   0   4    10859.67    10585.88    158.82 o 
  -6   0   4    60766.48    64727.48   1368.78 o 
  -4   0   4    28593.35    26556.55    614.51 o 
  -2   0   4    12227.21    11290.16    277.80 o 
   0   0   4    51817.12    53694.59    672.58 o 
   2   0   4    37271.21    37389.73    586.03 o 
   4   0   4    58918.57    56407.31    715.79 o 
   6   0   4    49451.48    50530.33   1118.12 o 
   8   0   4    16874.06    14536.72    270.75 o 
  10   0   4     7463.80     7143.53    281.26 o 
  12   0   4     1403.02     1351.75     98.21 o 
  14   0   4     8612.87     8629.30    221.43 o 
  16   0   4     1740.60     1467.83    114.27 o 
  18   0   4      795.37      645.17    107.40 o 
 -19   1   4        0.40      -43.94     79.31 o 
 -17   1   4       45.24       22.81     58.59 o 
 -15   1   4       32.08       14.63     50.63 o 
 -13   1   4      137.99       85.00     44.68 o 
 -11   1   4        0.64        2.71     37.01 o 
  -9   1   4     2395.54     2177.59     93.61 o 
  -7   1   4      385.48      434.15     28.87 o 
  -5   1   4       76.40       85.48     42.74 o 
  -3   1   4     1807.75     1929.02     87.66 o 
  -1   1   4     7752.98     8219.82    102.62 o 
   1   1   4     2728.28     2758.56     70.36 o 
   3   1   4    20178.20    21319.87    291.97 o 
   5   1   4       51.97       70.58     24.04 o 
   7   1   4      313.12      373.35     34.94 o 
   9   1   4     1960.23     2029.79     64.78 o 
  11   1   4     1995.97     2029.09     60.12 o 
  13   1   4      462.09      466.84     48.09 o 
  15   1   4       32.88       13.34     52.89 o 
  17   1   4      108.93       55.67     61.81 o 
 -18   2   4      478.40      556.73     87.60 o 
 -16   2   4      817.68      781.44     82.73 o 
 -14   2   4     1139.59     1054.71     91.70 o 
 -12   2   4     6042.07     5980.74    115.75 o 
 -10   2   4    11178.15     9624.87    139.62 o 
  -8   2   4     8620.44     8200.40    105.83 o 
  -6   2   4     3274.40     2933.34     53.19 o 
  -4   2   4    11956.99    11759.15    166.36 o 
  -2   2   4    36931.21    39225.36    515.07 o 
   0   2   4    70237.45    71801.38    690.28 o 
   2   2   4    28748.04    28400.06    636.45 o 
   4   2   4    11454.20    12011.07    216.44 o 
   6   2   4     6830.07     6128.39     78.83 o 
   8   2   4    15841.79    15426.43    181.59 o 
  10   2   4     7654.51     7313.34    167.37 o 
  12   2   4     6083.42     6080.85    109.39 o 
  14   2   4      968.52     1025.21     73.99 o 
  16   2   4     1053.09     1036.88     76.27 o 
  18   2   4      438.75      532.70     76.69 o 
 -19   3   4       82.58      -33.22     83.12 o 
 -17   3   4        4.70      -69.36     69.36 o 
 -15   3   4      137.39      128.00     63.01 o 
 -13   3   4      258.83      402.26     51.53 o 
 -11   3   4      232.12      174.06     34.23 o 
  -9   3   4        8.94      -24.26     24.26 o 
  -7   3   4     2398.60     2519.09     67.70 o 
  -5   3   4     4425.51     4701.23     67.52 o 
  -3   3   4      321.96      345.12     21.73 o 
  -1   3   4     9444.61     9565.71    114.01 o 
   1   3   4      405.80      280.69     39.27 o 
   3   3   4     1322.51     1474.26     49.84 o 
   5   3   4     1402.85     1755.36     41.71 o 
   7   3   4     2185.54     2409.06     54.26 o 
   9   3   4       39.25       90.13     32.22 o 
  11   3   4      677.53      712.65     49.00 o 
  13   3   4      240.95      236.49     46.68 o 
  15   3   4       61.62        6.53     48.02 o 
  17   3   4        4.94       92.30     72.19 o 
 -18   4   4       18.21       71.70    100.71 o 
 -16   4   4      519.58      641.05     81.32 o 
 -14   4   4       89.47      199.55     61.52 o 
 -12   4   4     1077.70     1124.14     66.62 o 
 -10   4   4       10.52        0.94     29.00 o 
  -8   4   4     2960.74     3222.82     64.89 o 
  -6   4   4     7273.13     7262.44     85.83 o 
  -4   4   4     8628.27     8617.59    153.22 o 
  -2   4   4      454.65      459.94     18.90 o 
   0   4   4     4473.16     4911.16     93.92 o 
   2   4   4     3906.51     3586.56     64.60 o 
   4   4   4     3657.20     4322.02     62.58 o 
   6   4   4     1268.11     1191.69     42.18 o 
   8   4   4      801.77      828.06     54.16 o 
  10   4   4      148.47      157.70     37.48 o 
  12   4   4     1220.96     1130.23     58.87 o 
  14   4   4       44.80       31.79     47.91 o 
  16   4   4      536.74      573.34     71.28 o 
  18   4   4       23.50      -74.39     74.39 o 
 -17   5   4       17.23       -2.82     73.59 o 
 -15   5   4        9.40       64.72     64.84 o 
 -13   5   4        2.70       61.12     46.30 o 
 -11   5   4     1560.40     1394.01     54.51 o 
  -9   5   4      148.13      196.02     36.77 o 
  -7   5   4      255.30      351.02     27.36 o 
  -5   5   4     3808.68     3805.20     84.91 o 
  -3   5   4      651.06      763.28     48.79 o 
  -1   5   4      270.71      184.66     19.44 o 
   1   5   4     1296.06     1268.40     39.42 o 
   3   5   4       32.46       29.88     22.62 o 
   5   5   4     9731.10     9869.15    124.23 o 
   7   5   4     1418.63     1286.60     59.73 o 
   9   5   4      308.84      261.29     37.55 o 
  11   5   4      451.30      418.79     45.40 o 
  13   5   4      910.17      827.29     60.09 o 
  15   5   4      108.86       67.16     51.61 o 
  17   5   4      145.39      204.44     67.91 o 
 -18   6   4       30.90      -14.13     79.60 o 
 -16   6   4      220.21      193.29     72.23 o 
 -14   6   4      278.27      245.53     66.66 o 
 -12   6   4      306.10      385.96     58.23 o 
 -10   6   4       25.04       -1.92     33.34 o 
  -8   6   4      869.94      694.79     39.71 o 
  -6   6   4     2769.19     2592.48     79.88 o 
  -4   6   4     3409.73     3847.40     74.83 o 
  -2   6   4       87.26       95.46     21.89 o 
   0   6   4     1730.10     1445.26     42.86 o 
   2   6   4     3888.44     3742.25    110.37 o 
   4   6   4    12989.89    13196.52    173.34 o 
   6   6   4      299.98      175.81     30.74 o 
   8   6   4     2079.13     2349.50    122.87 o 
  10   6   4       25.60       26.09     38.41 o 
  12   6   4     1678.38     1639.42     67.49 o 
  14   6   4       72.93      -25.62     47.72 o 
  16   6   4      458.53      429.55     80.38 o 
 -17   7   4       14.16      -72.42     72.42 o 
 -15   7   4      103.50      137.12     96.46 o 
 -13   7   4       59.19        8.59     46.23 o 
 -11   7   4      621.22      644.82     55.01 o 
  -9   7   4      169.00      233.76     36.60 o 
  -7   7   4       40.21       36.35     32.89 o 
  -5   7   4     1417.74     1317.61     60.36 o 
  -3   7   4      576.33      466.87     38.94 o 
  -1   7   4       20.74       21.88     18.67 o 
   1   7   4     1092.25     1148.99     54.92 o 
   3   7   4     1982.68     2152.24     66.14 o 
   5   7   4      132.41      196.93     29.31 o 
   7   7   4      422.29      467.25     43.64 o 
   9   7   4      978.67     1064.33     53.38 o 
  11   7   4      134.45      163.78     48.55 o 
  13   7   4       54.52       -0.75     51.36 o 
  15   7   4       11.60       44.76     61.20 o 
  17   7   4        9.41      -14.09     69.83 o 
 -16   8   4      415.83      510.15     82.08 o 
 -14   8   4     1110.76     1179.70     73.06 o 
 -12   8   4     2679.49     2692.95     77.12 o 
 -10   8   4     2926.17     2835.89     73.36 o 
  -8   8   4     4568.90     4611.82     86.52 o 
  -6   8   4     7495.94     8051.05    174.76 o 
  -4   8   4     3711.70     3490.26     87.90 o 
  -2   8   4    12567.70    11905.81    158.01 o 
   0   8   4    12137.47    11277.04    131.07 o 
   2   8   4    12309.50    12666.77    189.04 o 
   4   8   4     1365.65     1439.15     58.95 o 
   6   8   4     6429.13     6000.52     96.62 o 
   8   8   4     8618.24     8465.28    126.09 o 
  10   8   4     2540.89     2644.37     77.14 o 
  12   8   4      806.99      929.71     86.36 o 
  14   8   4     1571.11     1585.34     86.98 o 
  16   8   4     1246.68     1352.71     91.25 o 
 -17   9   4        8.03      113.83    103.80 o 
 -15   9   4      111.15      115.95     61.89 o 
 -13   9   4       34.42       31.98     49.47 o 
 -11   9   4        3.67       19.15     40.81 o 
  -9   9   4      764.06      707.55     46.52 o 
  -7   9   4     1744.66     1540.94     61.65 o 
  -5   9   4       82.53       74.46     41.34 o 
  -3   9   4      149.81      156.55     32.40 o 
  -1   9   4     2040.37     1990.57     58.84 o 
   1   9   4       63.18       66.22     25.68 o 
   3   9   4      295.53      378.38     70.36 o 
   5   9   4      301.78      258.83     51.98 o 
   7   9   4      563.71      582.89     47.08 o 
   9   9   4      360.84      269.10     41.48 o 
  11   9   4       91.43       63.86     50.73 o 
  13   9   4      125.00      178.44     61.85 o 
  15   9   4      182.80      157.65     99.70 o 
 -16  10   4      510.36      469.81    115.21 o 
 -14  10   4      989.66     1058.74     77.53 o 
 -12  10   4     1723.97     1854.69     72.35 o 
 -10  10   4     3113.63     3341.80     88.23 o 
  -8  10   4     4726.19     4423.07    104.81 o 
  -6  10   4     7532.61     7136.87    123.28 o 
  -4  10   4    10089.48     9886.98    243.58 o 
  -2  10   4     7738.71     7244.03    116.20 o 
   0  10   4     5079.26     5035.22    123.71 o 
   2  10   4     7758.97     8007.42    124.23 o 
   4  10   4     5031.05     4793.59     96.90 o 
   6  10   4     9938.30    10297.82    141.98 o 
   8  10   4     1086.95     1214.23     78.41 o 
  10  10   4     4765.98     4838.76    102.39 o 
  12  10   4     1343.58     1458.73     83.03 o 
  14  10   4     2340.54     2515.02    106.81 o 
  16  10   4       56.24      237.14     86.85 o 
 -15  11   4       54.23       16.97     79.13 o 
 -13  11   4       24.15       69.40     48.78 o 
 -11  11   4      206.35      235.32     46.85 o 
  -9  11   4      120.23       87.49     41.06 o 
  -7  11   4      860.56      785.57     55.29 o 
  -5  11   4       18.16       52.55     38.82 o 
  -3  11   4      959.50     1067.50     52.73 o 
  -1  11   4     1010.24     1024.91     50.50 o 
   1  11   4      212.81      260.97     45.10 o 
   3  11   4        1.40      -33.04     33.04 o 
   5  11   4      545.64      557.63     48.65 o 
   7  11   4       71.20       52.53     38.32 o 
   9  11   4        1.81      139.98     66.37 o 
  11  11   4       81.99       19.78     61.52 o 
  13  11   4       42.45      -51.36     61.57 o 
  15  11   4        0.27      120.68    104.42 o 
 -14  12   4      204.68      105.97     78.17 o 
 -12  12   4      769.88      821.09     60.80 o 
 -10  12   4      714.01      714.59     55.67 o 
  -8  12   4     3003.52     3005.79     89.51 o 
  -6  12   4      957.23     1064.85     80.19 o 
  -4  12   4     3162.78     3203.70     97.95 o 
  -2  12   4     2512.60     2326.99     71.30 o 
   0  12   4     5341.55     5493.86    192.28 o 
   2  12   4     1233.38     1284.15    109.25 o 
   4  12   4     3342.74     3391.05     85.77 o 
   6  12   4     1571.12     1617.77     61.63 o 
   8  12   4     2236.17     2340.49    100.12 o 
  10  12   4     1122.14     1147.17     65.17 o 
  12  12   4      815.09      931.95     91.80 o 
  14  12   4      269.72      247.65    103.57 o 
 -13  13   4       10.80      -12.13     70.39 o 
 -11  13   4      227.48      231.12     52.18 o 
  -9  13   4       76.47      112.49     45.38 o 
  -7  13   4      453.67      421.59     53.86 o 
  -5  13   4        4.29       14.83     41.82 o 
  -3  13   4      788.80      718.86     52.05 o 
  -1  13   4      165.51      221.50     51.19 o 
   1  13   4       34.84       55.20     48.01 o 
   3  13   4      177.55      146.11     53.94 o 
   5  13   4       44.68       13.36     42.99 o 
   7  13   4      193.43      200.32     45.21 o 
   9  13   4      204.51      127.89     47.92 o 
  11  13   4      227.92      346.75     80.48 o 
  13  13   4        2.72       66.70     83.02 o 
 -12  14   4       27.25        3.65     72.48 o 
 -10  14   4      133.92       59.23     55.32 o 
  -8  14   4       87.75       38.98     50.92 o 
  -6  14   4      279.76      217.52     51.39 o 
  -4  14   4      267.39      224.85     48.88 o 
  -2  14   4      183.53      282.56     54.36 o 
   0  14   4      126.49      137.73     52.87 o 
   2  14   4      402.05      397.02     59.66 o 
   4  14   4      883.62      902.92     74.79 o 
   6  14   4       10.35      111.28     50.51 o 
   8  14   4      402.14      338.69     58.70 o 
  10  14   4       20.60      -46.42     70.16 o 
  12  14   4      331.24      408.17     85.28 o 
 -11  15   4        3.53      176.42     75.33 o 
  -9  15   4      328.09      181.30     60.46 o 
  -7  15   4       35.80       -1.47     52.42 o 
  -5  15   4     1063.74      870.99     64.24 o 
  -3  15   4        8.64      -52.17     52.17 o 
  -1  15   4      799.81      940.16     71.97 o 
   1  15   4       94.52      135.61     57.13 o 
   3  15   4      781.13      810.28     73.77 o 
   5  15   4       33.04      -47.18     59.71 o 
   7  15   4      416.46      519.65    100.67 o 
   9  15   4      105.33      140.68     73.87 o 
  11  15   4      108.48      101.17     77.75 o 
 -10  16   4        3.71       18.74     70.16 o 
  -8  16   4      159.73      120.99     70.96 o 
  -6  16   4      154.21      155.40     55.64 o 
  -4  16   4      549.29      577.53     68.30 o 
  -2  16   4       11.09       66.25     71.53 o 
   0  16   4      467.96      443.64     67.10 o 
   2  16   4       73.52       53.13     60.58 o 
   4  16   4      108.16      125.21     63.23 o 
   6  16   4       27.10      -34.78     89.41 o 
   8  16   4      244.83      149.61    161.71 o 
  10  16   4       14.61       30.97    121.28 o 
  -9  17   4       47.26      -70.65     70.65 o 
  -7  17   4       61.66      145.08     71.51 o 
  -5  17   4       38.35       66.32     64.75 o 
  -3  17   4       21.37       67.32     79.30 o 
  -1  17   4      180.19      196.56     64.46 o 
   1  17   4      171.46      259.95     66.76 o 
   3  17   4      131.63      178.13     68.12 o 
   5  17   4      147.45      281.69    100.05 o 
   7  17   4      203.72      -21.02     97.65 o 
   9  17   4       30.38       86.00    109.04 o 
  -8  18   4       79.74      166.72     78.45 o 
  -6  18   4      440.66      457.28    187.70 o 
  -4  18   4      253.34      314.46     87.19 o 
  -2  18   4      675.03      619.93     78.51 o 
   0  18   4      362.02      220.07     70.56 o 
   2  18   4      327.48      286.46     93.93 o 
   4  18   4      746.98      848.79    178.46 o 
   6  18   4      287.20      368.96    111.07 o 
  -5  19   4       55.83      -38.63    155.36 o 
  -3  19   4       84.15        4.59     71.19 o 
  -1  19   4       33.34       42.83     85.82 o 
   1  19   4      151.22      215.45    134.57 o 
   3  19   4        8.97      -79.42     93.92 o 
   5  19   4       20.91      -66.74     99.64 o 
 -19   1   5       79.47       96.49    108.55 o 
 -17   1   5       38.25      119.20     74.35 o 
 -15   1   5       20.96       -8.01     57.71 o 
 -13   1   5        1.67       49.05     44.89 o 
 -11   1   5      532.50      601.39     72.57 o 
  -9   1   5       91.09      121.33     44.24 o 
  -7   1   5      497.87      561.10     31.76 o 
  -5   1   5       34.59       76.07     20.90 o 
  -3   1   5     6584.71     6916.13     90.74 o 
  -1   1   5       58.03       -2.53     25.28 o 
   1   1   5       56.52       -0.45     17.59 o 
   3   1   5     3643.96     3736.08     51.97 o 
   5   1   5     1482.79     1551.80     39.23 o 
   7   1   5       55.81       72.49     72.35 o 
   9   1   5     1451.40     1476.77     52.90 o 
  11   1   5     1023.23      922.64     74.86 o 
  13   1   5      812.56      768.87     57.11 o 
  15   1   5        1.95      -67.02     67.02 o 
  17   1   5        7.52       73.95     67.97 o 
 -18   2   5      174.85       98.93     83.39 o 
 -16   2   5     1581.28     1588.05    101.65 o 
 -14   2   5       87.19      123.05     51.09 o 
 -12   2   5     8444.16     7565.94    261.09 o 
 -10   2   5      420.05      512.20     49.45 o 
  -8   2   5    14644.21    15047.92    190.35 o 
  -6   2   5       75.35       33.65     36.51 o 
  -4   2   5    17736.73    17477.94    188.93 o 
  -2   2   5     1513.45      961.36     29.24 o 
   0   2   5     2207.14     2134.77     40.42 o 
   2   2   5    19538.54    20545.64    181.86 o 
   4   2   5     6008.67     5319.71     75.27 o 
   6   2   5    11437.46    11877.33    157.77 o 
   8   2   5     1602.37     1392.33     66.80 o 
  10   2   5     6655.81     6844.39    129.77 o 
  12   2   5     2666.31     2819.17     80.85 o 
  14   2   5      891.07      895.14     63.05 o 
  16   2   5      277.34      140.65     63.64 o 
  18   2   5      344.98      458.58     76.17 o 
 -17   3   5        7.32       35.58     72.52 o 
 -15   3   5       18.84       34.86     64.96 o 
 -13   3   5      128.76      135.97     55.99 o 
 -11   3   5        0.62      -37.46     37.46 o 
  -9   3   5       58.73       71.69     26.29 o 
  -7   3   5        8.23       41.92     25.39 o 
  -5   3   5     1055.56     1209.38     76.50 o 
  -3   3   5     2306.17     2766.02     45.12 o 
  -1   3   5       59.01      105.41     15.04 o 
   1   3   5     2105.20     2336.99     38.31 o 
   3   3   5     4734.48     5936.58     97.66 o 
   5   3   5      500.11      741.04     47.34 o 
   7   3   5       52.94       56.56     34.19 o 
   9   3   5     2403.41     2352.60     67.16 o 
  11   3   5     3604.66     3558.30     86.69 o 
  13   3   5      359.69      347.48     50.77 o 
  15   3   5       20.61       24.16     50.26 o 
  17   3   5       34.74      117.59     65.91 o 
 -18   4   5      469.45      625.41    102.22 o 
 -16   4   5      663.77      803.50     87.93 o 
 -14   4   5     5015.89     5044.00    218.29 o 
 -12   4   5     3467.88     3522.95    125.50 o 
 -10   4   5     7548.71     7078.33    108.54 o 
  -8   4   5     4981.50     4443.75     78.33 o 
  -6   4   5    20853.25    20064.46    218.60 o 
  -4   4   5    16827.68    16313.18    224.91 o 
  -2   4   5    23093.88    23791.94    221.01 o 
   0   4   5    15219.39    15588.14    188.33 o 
   2   4   5    18668.13    18730.63    260.30 o 
   4   4   5    17163.51    17205.46    192.54 o 
   6   4   5    13609.40    13481.23    149.06 o 
   8   4   5    13584.17    14002.49    175.98 o 
  10   4   5     9773.48     8933.83    134.35 o 
  12   4   5     2202.80     2159.24     75.98 o 
  14   4   5     1737.65     1863.27     88.58 o 
  16   4   5     2316.10     2255.28     91.65 o 
 -17   5   5       35.67       26.68     75.05 o 
 -15   5   5        0.40        1.35     64.55 o 
 -13   5   5      198.98      236.91     61.93 o 
 -11   5   5       38.99       33.18     36.12 o 
  -9   5   5      858.01      650.74     47.05 o 
  -7   5   5     1187.16     1440.50     67.12 o 
  -5   5   5       59.58       55.05     31.70 o 
  -3   5   5     1337.72     1122.42     27.03 o 
  -1   5   5      278.46      417.14     31.91 o 
   1   5   5     2598.41     2525.04     51.25 o 
   3   5   5      297.07      273.38     30.69 o 
   5   5   5      472.49      478.72     33.82 o 
   7   5   5      404.50      371.70     37.98 o 
   9   5   5       57.83       11.54     34.37 o 
  11   5   5      380.74      310.96     46.00 o 
  13   5   5      121.18      150.02     86.85 o 
  15   5   5       47.49      109.93     57.11 o 
  17   5   5        6.43      -22.87     62.10 o 
 -18   6   5     1183.53     1255.64    112.00 o 
 -16   6   5      205.30      260.69     80.74 o 
 -14   6   5     1684.09     1639.97    103.40 o 
 -12   6   5      750.95      750.95     57.44 o 
 -10   6   5    13264.78    13477.25    173.85 o 
  -8   6   5     2729.08     2869.50     67.99 o 
  -6   6   5    20302.25    20863.53    482.80 o 
  -4   6   5    10024.26     8906.76    139.73 o 
  -2   6   5    14307.98    14741.19    363.85 o 
   0   6   5    25345.65    24695.54    296.43 o 
   2   6   5    19815.88    18938.07    231.45 o 
   4   6   5    18454.24    18739.41    235.54 o 
   6   6   5     5571.95     5007.82     87.71 o 
   8   6   5    11131.09    11254.70    153.02 o 
  10   6   5     2544.53     2525.93     81.46 o 
  12   6   5     3739.50     3823.69     96.13 o 
  14   6   5     1978.89     1858.07     79.58 o 
  16   6   5      631.39      647.72     68.78 o 
 -17   7   5        5.46      -74.91     77.52 o 
 -15   7   5        0.27      -60.65     76.09 o 
 -13   7   5      180.52      242.75     55.14 o 
 -11   7   5        0.09       -4.89     37.51 o 
  -9   7   5      157.85      153.38     37.85 o 
  -7   7   5      527.92      584.94     43.13 o 
  -5   7   5      372.39      330.62     56.76 o 
  -3   7   5        2.70      -20.21     52.56 o 
  -1   7   5       59.73       43.61     20.34 o 
   1   7   5        1.92      -27.30     27.30 o 
   3   7   5      487.57      535.46     37.87 o 
   5   7   5      160.77      305.45     38.40 o 
   7   7   5     3440.64     3608.03     80.73 o 
   9   7   5      495.37      592.92     47.00 o 
  11   7   5      288.89      168.52     52.26 o 
  13   7   5       48.91      138.12     68.69 o 
  15   7   5      283.45      362.94     69.59 o 
  17   7   5        4.89      122.99    217.73 o 
 -16   8   5      582.66      661.47    127.05 o 
 -14   8   5      244.03      149.03     91.48 o 
 -12   8   5     1763.25     1853.11     71.03 o 
 -10   8   5       47.62      -37.13     37.13 o 
  -8   8   5     3240.40     3018.76     72.68 o 
  -6   8   5     1162.08     1138.27     78.40 o 
  -4   8   5     8566.93     8894.44    190.61 o 
  -2   8   5     7570.28     7690.31    115.72 o 
   0   8   5     6236.60     6558.28     96.61 o 
   2   8   5     2707.27     2591.38     74.18 o 
   4   8   5     3741.02     3778.42     84.37 o 
   6   8   5     2485.85     2860.47     98.13 o 
   8   8   5      805.75      897.58     66.19 o 
  10   8   5     1387.44     1409.20     66.99 o 
  12   8   5     1019.18     1066.96     77.93 o 
  14   8   5      330.71      338.73     67.01 o 
  16   8   5      190.46      250.47     73.18 o 
 -17   9   5      126.55       84.28    105.74 o 
 -15   9   5       99.57      162.82     75.36 o 
 -13   9   5        9.82       44.62     47.23 o 
 -11   9   5       11.52      -14.09     49.11 o 
  -9   9   5      573.76      455.05     44.82 o 
  -7   9   5      727.78      563.52     48.16 o 
  -5   9   5       32.08       -2.29     41.72 o 
  -3   9   5     2867.77     2779.15     68.71 o 
  -1   9   5      247.67      305.64     34.92 o 
   1   9   5     1515.42     1645.59     63.07 o 
   3   9   5      212.98      218.35     40.35 o 
   5   9   5     1133.66     1064.10     78.19 o 
   7   9   5        3.21       -5.29     37.30 o 
   9   9   5      238.14      164.37     43.24 o 
  11   9   5       18.37      -52.04     52.04 o 
  13   9   5      214.68      154.60     61.12 o 
  15   9   5        2.02      -41.55     65.78 o 
 -16  10   5       45.74      172.76    109.12 o 
 -14  10   5      125.18      153.69     63.14 o 
 -12  10   5       30.91       50.78     46.60 o 
 -10  10   5       20.90       48.58     41.55 o 
  -8  10   5      711.65      778.67     62.24 o 
  -6  10   5      392.37      357.99     46.60 o 
  -4  10   5      185.84      145.48     44.47 o 
  -2  10   5        1.45       20.19     31.97 o 
   0  10   5       38.32       11.05     37.49 o 
   2  10   5       37.35       56.34     39.18 o 
   4  10   5      173.45      208.22     41.18 o 
   6  10   5      115.71      114.64     38.40 o 
   8  10   5       22.02       27.96     40.17 o 
  10  10   5        0.68       26.75     46.53 o 
  12  10   5      193.96      190.29     62.66 o 
  14  10   5       12.51       96.12     73.45 o 
 -15  11   5       35.82       18.34     79.45 o 
 -13  11   5       99.98       88.61     52.30 o 
 -11  11   5        4.17       60.25     46.23 o 
  -9  11   5      340.53      392.21     47.80 o 
  -7  11   5       47.83        2.51     43.02 o 
  -5  11   5      185.63      197.00     50.79 o 
  -3  11   5       24.39      -38.11     38.11 o 
  -1  11   5      335.45      372.38     49.14 o 
   1  11   5      441.12      449.61     53.19 o 
   3  11   5      586.44      726.80     48.62 o 
   5  11   5      431.43      434.13     48.46 o 
   7  11   5       39.78      -11.08     39.05 o 
   9  11   5      286.10      336.26     51.44 o 
  11  11   5        2.15      -50.55     50.55 o 
  13  11   5       98.34      123.83     66.15 o 
  15  11   5        9.57      -22.14     82.44 o 
 -14  12   5       10.93      153.49     93.35 o 
 -12  12   5      316.84      270.34     54.69 o 
 -10  12   5      359.35      378.96     52.18 o 
  -8  12   5     2121.56     2155.06     82.67 o 
  -6  12   5      545.83      596.01     53.99 o 
  -4  12   5     2388.98     2562.00     92.80 o 
  -2  12   5     1529.14     1556.64     75.36 o 
   0  12   5     1936.26     1787.43     81.38 o 
   2  12   5     2694.31     2444.31     92.92 o 
   4  12   5     1892.13     1769.99     88.93 o 
   6  12   5      883.45      950.70     59.73 o 
   8  12   5      506.29      495.65     52.34 o 
  10  12   5      881.00     1048.96     66.38 o 
  12  12   5       34.64       75.35     62.32 o 
  14  12   5      108.62      141.33     88.03 o 
 -13  13   5      224.07      286.84     82.93 o 
 -11  13   5        0.04       -6.99     49.78 o 
  -9  13   5       85.93       66.16     47.53 o 
  -7  13   5      206.36      191.41     52.34 o 
  -5  13   5      674.37      479.39     54.55 o 
  -3  13   5       27.38      -16.72     58.54 o 
  -1  13   5      227.94      261.77     54.45 o 
   1  13   5       90.27       85.45     52.87 o 
   3  13   5      219.08      291.96     57.80 o 
   5  13   5      144.85      146.43     65.68 o 
   7  13   5      563.47      638.93     54.38 o 
   9  13   5       18.14       61.59     49.21 o 
  11  13   5      205.73      284.57     59.93 o 
  13  13   5       13.81       84.98     92.96 o 
 -12  14   5      528.00      428.95     88.04 o 
 -10  14   5      537.10      538.08     59.85 o 
  -8  14   5      384.55      289.92    100.37 o 
  -6  14   5     1304.69     1211.69     74.19 o 
  -4  14   5     2569.71     2419.13    149.01 o 
  -2  14   5     2799.91     2744.44    258.16 o 
   0  14   5     2374.57     2176.26     95.42 o 
   2  14   5     2365.80     2584.45    111.50 o 
   4  14   5     1130.10     1122.11    103.31 o 
   6  14   5     1455.32     1354.53     75.89 o 
   8  14   5     1130.48     1104.42     77.03 o 
  10  14   5      747.31      950.30     78.75 o 
  12  14   5      607.03      525.54    134.49 o 
 -11  15   5        2.07      -11.02     95.16 o 
  -9  15   5       61.57       -9.98     50.76 o 
  -7  15   5        1.54      -54.12     54.12 o 
  -5  15   5      199.80      216.37     94.56 o 
  -3  15   5       35.04       35.69     66.38 o 
  -1  15   5      235.76      248.62     60.39 o 
   1  15   5       18.94      -21.81     57.42 o 
   3  15   5        0.21      -51.13     59.54 o 
   5  15   5       36.97       18.72     62.77 o 
   7  15   5      154.19      225.70     60.42 o 
   9  15   5       17.85       25.41    100.46 o 
  11  15   5        4.31      -60.97     80.90 o 
 -10  16   5      380.62      346.87     81.95 o 
  -8  16   5      885.37      794.29     82.53 o 
  -6  16   5      792.97      718.92     78.42 o 
  -4  16   5      197.81      285.76     68.03 o 
  -2  16   5      739.39     1027.04     99.28 o 
   0  16   5     1061.47      914.26     79.78 o 
   2  16   5      803.44      726.63     78.44 o 
   4  16   5     1075.01     1087.11     88.37 o 
   6  16   5      718.10      676.98     71.22 o 
   8  16   5      718.54      922.19    157.09 o 
  10  16   5      237.29      175.13    110.76 o 
  -9  17   5       94.32       92.71     78.12 o 
  -7  17   5       73.54      121.56     70.44 o 
  -5  17   5       60.59       32.58     67.56 o 
  -3  17   5        4.33       37.38     63.90 o 
  -1  17   5      367.44      349.37     87.21 o 
   1  17   5        4.36      -42.39     65.20 o 
   3  17   5      318.67      306.68     74.41 o 
   5  17   5       51.65      126.80     99.85 o 
   7  17   5      124.97      262.59    129.95 o 
  -6  18   5       13.79      -34.15     71.62 o 
  -4  18   5      284.00      136.04     72.97 o 
  -2  18   5      135.02      179.38     72.69 o 
   0  18   5       82.42       20.97     86.25 o 
   2  18   5       94.33      111.39     74.75 o 
   4  18   5       80.75       28.58    191.17 o 
   6  18   5      172.03       89.44    132.26 o 
  -3  19   5      256.01      146.68     76.44 o 
  -1  19   5       12.04      -80.39     80.39 o 
   1  19   5      144.21      254.12    149.01 o 
   3  19   5       45.23      -44.28     95.84 o 
 -18   0   6      694.07      984.13    181.35 o 
 -16   0   6      107.65      165.18    133.99 o 
 -14   0   6     3667.79     3604.55    421.03 o 
 -12   0   6     5285.64     5406.90    607.57 o 
 -10   0   6    11330.37    10623.59    228.59 o 
  -8   0   6     9138.62     8221.89    248.34 o 
  -6   0   6    22976.16    23136.85    604.11 o 
  -4   0   6    21105.63    21165.47    293.29 o 
  -2   0   6    31050.08    28917.64    384.94 o 
   0   0   6    34515.82    32067.99    419.66 o 
   2   0   6     8276.20     7459.82    125.79 o 
   4   0   6    28382.66    27863.38    378.57 o 
   6   0   6    14524.86    14781.03    224.26 o 
   8   0   6    10498.24     9997.26    172.89 o 
  10   0   6     2780.78     2611.44    113.75 o 
  12   0   6     7319.40     7094.86    199.11 o 
  14   0   6     2584.74     2347.69    133.54 o 
  16   0   6     1833.76     1770.23    143.23 o 
 -17   1   6        1.12       74.81    124.76 o 
 -15   1   6     1180.51     1175.82     90.78 o 
 -13   1   6      695.78      752.21     60.89 o 
 -11   1   6      232.71      306.37     58.52 o 
  -9   1   6      761.37      745.81     67.88 o 
  -7   1   6      178.46      339.06     61.95 o 
  -5   1   6      682.28      539.98     27.20 o 
  -3   1   6     1670.31     1779.21     53.33 o 
  -1   1   6     1443.81     1572.49     40.28 o 
   1   1   6     3623.95     4180.54     60.00 o 
   3   1   6      892.87      893.70     29.63 o 
   5   1   6     1485.89     1518.03     43.70 o 
   7   1   6        0.10      -43.10     44.57 o 
   9   1   6     5576.20     5234.28     96.38 o 
  11   1   6      637.91      586.38     51.31 o 
  13   1   6      410.55      458.84     70.36 o 
  15   1   6       78.71        0.02     62.51 o 
  17   1   6       18.16       -9.69     68.13 o 
 -18   2   6      536.37      545.12     94.08 o 
 -16   2   6     2426.96     2426.03    118.83 o 
 -14   2   6      955.75      900.32    141.69 o 
 -12   2   6     1099.10     1040.66     60.19 o 
 -10   2   6     5956.22     6131.91    130.78 o 
  -8   2   6     8743.24     8793.33    127.07 o 
  -6   2   6     9190.51     9299.73    190.22 o 
  -4   2   6    14945.89    14192.55    163.46 o 
  -2   2   6    20385.36    20415.43    244.98 o 
   0   2   6     8337.87     7744.99     88.04 o 
   2   2   6    21290.11    22585.19    218.55 o 
   4   2   6     7842.99     7989.68     89.06 o 
   6   2   6     6616.57     6160.53    152.57 o 
   8   2   6     7188.85     7366.05    145.59 o 
  10   2   6     9049.90     8873.94    142.13 o 
  12   2   6     2445.76     2309.52     78.43 o 
  14   2   6     1057.02      985.80     73.55 o 
  16   2   6      503.15      483.18     81.63 o 
 -17   3   6        6.30      -20.89    106.70 o 
 -15   3   6        0.87       28.76     67.54 o 
 -13   3   6        2.92      -21.22     55.42 o 
 -11   3   6     1206.65     1224.63     74.31 o 
  -9   3   6       58.33       91.19     27.31 o 
  -7   3   6       34.44        1.64    127.06 o 
  -5   3   6     1793.67     1814.63     80.66 o 
  -3   3   6      679.66      681.76     46.35 o 
  -1   3   6     1208.47     1299.98     41.93 o 
   1   3   6      101.27       94.30     19.37 o 
   3   3   6       54.98       18.37     18.08 o 
   5   3   6     4761.56     5316.53    111.56 o 
   7   3   6      686.93      712.60     72.44 o 
   9   3   6     1258.70     1175.11     54.41 o 
  11   3   6      100.75      112.42     44.66 o 
  13   3   6      497.85      514.49     57.63 o 
  15   3   6      105.62      133.14     63.60 o 
  17   3   6        0.27        9.97     78.86 o 
 -18   4   6        1.36       -8.19     80.88 o 
 -16   4   6       35.29       80.36     71.73 o 
 -14   4   6       28.69       34.36     62.35 o 
 -12   4   6     1378.21     1286.65     87.37 o 
 -10   4   6       78.58       42.63     41.61 o 
  -8   4   6      948.62      893.09     50.38 o 
  -6   4   6       97.76       56.51     26.48 o 
  -4   4   6      808.43      862.54     39.43 o 
  -2   4   6     1725.74     1980.80     45.61 o 
   0   4   6     1627.63     1498.84     46.48 o 
   2   4   6     2718.99     2918.41     50.12 o 
   4   4   6     3566.12     3565.01     88.79 o 
   6   4   6     7279.13     6616.24    221.64 o 
   8   4   6       28.83       18.96     32.06 o 
  10   4   6      202.48      163.11     42.11 o 
  12   4   6      395.26      281.06     51.13 o 
  14   4   6      818.54      864.62     66.69 o 
  16   4   6      122.30       55.18     87.53 o 
 -17   5   6      775.06      751.56    111.80 o 
 -15   5   6        2.74        7.63     70.45 o 
 -13   5   6      375.65      438.93     67.69 o 
 -11   5   6      990.11     1073.11     64.58 o 
  -9   5   6     1799.79     1889.30     61.00 o 
  -7   5   6      111.95       61.80     35.45 o 
  -5   5   6      140.98      225.01     65.26 o 
  -3   5   6      224.15      319.41     20.01 o 
  -1   5   6      932.13     1007.10     33.22 o 
   1   5   6      911.55      779.87     53.18 o 
   3   5   6      220.49      208.89     37.82 o 
   5   5   6      394.95      397.20     91.65 o 
   7   5   6        7.11       15.20     30.88 o 
   9   5   6      243.39      174.24     37.07 o 
  11   5   6      213.08      175.19     47.71 o 
  13   5   6      330.46      275.10     54.56 o 
  15   5   6      258.63      159.11     75.51 o 
  17   5   6       28.50      104.34    108.93 o 
 -16   6   6       85.72       42.52     74.00 o 
 -14   6   6       34.14       56.39     63.28 o 
 -12   6   6      561.00      511.45     58.06 o 
 -10   6   6     1997.32     1966.24     64.76 o 
  -8   6   6      583.46      608.78     43.08 o 
  -6   6   6      730.58      737.08     57.48 o 
  -4   6   6     2078.33     1783.79     79.61 o 
  -2   6   6     5914.28     6305.97    123.82 o 
   0   6   6      612.30      743.97     48.21 o 
   2   6   6     3382.30     3388.47     84.89 o 
   4   6   6      862.73      930.27     47.20 o 
   6   6   6     3698.92     3628.21     77.74 o 
   8   6   6      352.55      291.59     41.63 o 
  10   6   6      216.41      120.45     40.59 o 
  12   6   6      577.61      520.19     57.21 o 
  14   6   6     1029.26     1111.02     74.38 o 
  16   6   6       90.81      165.90     65.73 o 
 -17   7   6       33.95      107.12    121.50 o 
 -15   7   6        2.84       24.81     71.89 o 
 -13   7   6       17.03       -9.69     52.13 o 
 -11   7   6      313.69      338.06     46.00 o 
  -9   7   6      157.51      162.90     39.98 o 
  -7   7   6       23.11      -24.50     43.35 o 
  -5   7   6      566.17      585.21     52.14 o 
  -3   7   6        2.59      -51.98     58.91 o 
  -1   7   6       13.93       -6.26     35.91 o 
   1   7   6      754.44      634.87     43.13 o 
   3   7   6        5.93       -3.82     39.24 o 
   5   7   6      816.74     1012.47     65.32 o 
   7   7   6       73.85       90.44     38.54 o 
   9   7   6      119.54      135.24     42.72 o 
  11   7   6      271.97      291.40     59.44 o 
  13   7   6       61.75      103.24     60.37 o 
  15   7   6      224.24       57.20     69.09 o 
 -16   8   6      621.10      801.20     96.17 o 
 -14   8   6     1014.20     1171.31    141.59 o 
 -12   8   6      946.38     1071.24     61.34 o 
 -10   8   6      516.07      564.11     49.46 o 
  -8   8   6     5303.34     5165.41     95.63 o 
  -6   8   6     3625.87     3732.91    101.55 o 
  -4   8   6     3701.22     3353.43    114.85 o 
  -2   8   6     6963.40     6859.41    144.51 o 
   0   8   6    14304.18    14294.00    267.90 o 
   2   8   6     3017.81     2809.52     72.75 o 
   4   8   6     4710.63     4730.32    101.63 o 
   6   8   6     6878.61     6500.17    107.94 o 
   8   8   6     3323.50     3668.30     88.69 o 
  10   8   6     3938.06     4235.59    102.45 o 
  12   8   6     1554.18     1587.31     84.88 o 
  14   8   6      166.03      130.62     68.85 o 
 -15   9   6      157.32      207.04     79.67 o 
 -13   9   6       55.83       11.57     49.45 o 
 -11   9   6       37.16       39.96     45.17 o 
  -9   9   6      364.22      350.52     57.47 o 
  -7   9   6     1386.84     1415.09     84.36 o 
  -5   9   6        3.43       -2.64     42.66 o 
  -3   9   6       57.72      116.55     43.81 o 
  -1   9   6       61.99       71.02     38.94 o 
   1   9   6        0.10      -48.59     48.59 o 
   3   9   6       29.27       10.76     39.35 o 
   5   9   6      154.37      211.49     39.48 o 
   7   9   6       11.12      -35.88     47.93 o 
   9   9   6        7.33       80.56     45.48 o 
  11   9   6      182.44      180.36     63.02 o 
  13   9   6       23.52      124.52     66.28 o 
  15   9   6      165.24      245.23     82.69 o 
 -14  10   6      487.94      485.41     70.77 o 
 -12  10   6     1042.12     1139.45     67.16 o 
 -10  10   6     3177.72     3036.50     93.54 o 
  -8  10   6     1880.01     1797.34     65.79 o 
  -6  10   6     1347.78     1356.82     74.91 o 
  -4  10   6     9205.07     9370.75    173.37 o 
  -2  10   6     2784.23     2763.07     73.79 o 
   0  10   6     6643.60     6771.71    138.39 o 
   2  10   6     5818.30     5533.50    129.29 o 
   4  10   6    15179.10    15640.49    216.77 o 
   6  10   6     1352.99     1490.83     61.33 o 
   8  10   6     5271.81     5185.35    218.64 o 
  10  10   6     1358.51     1540.74     72.03 o 
  12  10   6     1394.95     1346.36    108.57 o 
  14  10   6     1219.90     1276.50    134.25 o 
 -15  11   6       18.72       58.32     84.54 o 
 -13  11   6       37.34      -30.11     51.96 o 
 -11  11   6        0.13       65.94     47.77 o 
  -9  11   6        7.46      -16.30     43.89 o 
  -7  11   6       46.31       47.68     46.94 o 
  -5  11   6        2.89       14.01     49.08 o 
  -3  11   6      296.82      304.73     51.53 o 
  -1  11   6       65.28       59.08     47.18 o 
   1  11   6      355.86      440.75     56.41 o 
   3  11   6      155.41      132.35     52.05 o 
   5  11   6       61.06       55.28     45.84 o 
   7  11   6      180.34      118.01     46.15 o 
   9  11   6      220.59      143.33     50.45 o 
  11  11   6       87.98       55.47     53.49 o 
  13  11   6       49.59       10.27     67.88 o 
 -14  12   6      314.46      322.22     63.82 o 
 -12  12   6      476.59      523.92     67.77 o 
 -10  12   6      344.37      417.19     54.31 o 
  -8  12   6      963.17      897.22     66.81 o 
  -6  12   6     2874.81     3213.90    108.22 o 
  -4  12   6      548.37      454.69     75.51 o 
  -2  12   6     2893.35     2755.82    253.54 o 
   0  12   6     2036.21     2143.71     88.73 o 
   2  12   6     3851.43     3976.47    115.65 o 
   4  12   6      655.66      632.19     72.51 o 
   6  12   6     2550.63     2485.75     92.70 o 
   8  12   6     1178.54     1128.67     91.61 o 
  10  12   6      862.70      818.76     65.87 o 
  12  12   6      519.03      377.60     75.05 o 
 -13  13   6       82.60       49.92     58.18 o 
 -11  13   6       18.13       54.81     63.81 o 
  -9  13   6       21.48       26.82     57.61 o 
  -7  13   6       22.83        1.80     51.98 o 
  -5  13   6       74.80       73.54     55.22 o 
  -3  13   6        2.53       34.08     67.73 o 
  -1  13   6      168.95       77.59     54.63 o 
   1  13   6     1241.39     1192.54     77.27 o 
   3  13   6        4.93      -25.89     54.26 o 
   5  13   6      940.79      865.65     83.15 o 
   7  13   6       51.40       40.06     81.09 o 
   9  13   6      421.17      332.54     63.63 o 
  11  13   6       14.98      -43.64     59.01 o 
 -12  14   6       38.64       30.79     57.91 o 
 -10  14   6       85.29       83.20     52.80 o 
  -8  14   6       87.14       89.21     57.17 o 
  -6  14   6      296.44      292.46     57.68 o 
  -4  14   6       16.78       14.48     71.86 o 
  -2  14   6      656.44      536.46     96.45 o 
   0  14   6        4.47      -39.69     78.78 o 
   2  14   6      366.65      394.39    112.29 o 
   4  14   6       59.43       53.55     63.06 o 
   6  14   6      422.97      389.68     64.01 o 
   8  14   6       11.17       -9.78     60.53 o 
  10  14   6      144.70      283.50     70.30 o 
 -11  15   6       55.02       15.38     60.10 o 
  -9  15   6       38.27      -16.24     51.80 o 
  -7  15   6       48.82        1.04     58.54 o 
  -5  15   6      112.11      -31.30     62.18 o 
  -3  15   6      144.59      186.89     75.82 o 
  -1  15   6      393.88      515.03     88.03 o 
   1  15   6       10.31       29.35     64.68 o 
   3  15   6      364.50      586.70     77.44 o 
   5  15   6      241.13      233.76     73.56 o 
   7  15   6      141.58       94.54     61.85 o 
   9  15   6       17.95       41.26     65.21 o 
 -10  16   6        9.37       28.44     65.20 o 
  -8  16   6       49.38      -22.67     69.89 o 
  -6  16   6       68.60        1.26     73.53 o 
  -4  16   6       11.21        4.77     66.35 o 
  -2  16   6      768.72      792.10     97.60 o 
   0  16   6        3.44      -77.08     77.08 o 
   2  16   6      302.98      253.84     73.13 o 
   4  16   6       18.17        4.57     70.49 o 
   6  16   6      560.30      631.84     74.76 o 
   8  16   6        3.08      -44.45    114.35 o 
  -7  17   6       23.56       14.29     71.58 o 
  -5  17   6      111.65       55.76     67.74 o 
  -3  17   6       66.82      -44.05    100.49 o 
  -1  17   6       61.75       56.72     81.72 o 
   1  17   6        4.85      -65.44     65.44 o 
   3  17   6      431.49      357.56     80.92 o 
   5  17   6      111.98      140.59     80.42 o 
   7  17   6      309.54      408.79    140.92 o 
  -6  18   6      294.60      164.02    132.83 o 
  -4  18   6      245.41      207.80     77.41 o 
  -2  18   6      325.73      273.20     94.37 o 
   0  18   6      117.51      106.88     91.91 o 
   2  18   6      833.98      714.34    113.92 o 
   4  18   6      165.29      138.35     79.58 o 
 -17   1   7       52.51       63.08    101.24 o 
 -15   1   7      225.40      341.09     75.45 o 
 -13   1   7       68.92       64.84     55.82 o 
 -11   1   7      370.83      282.87     51.92 o 
  -9   1   7       28.94       11.37     30.63 o 
  -7   1   7      878.38      868.13     40.81 o 
  -5   1   7       27.86       27.31     22.29 o 
  -3   1   7      288.22      202.10     24.06 o 
  -1   1   7       75.06       34.21     19.82 o 
   1   1   7       24.06      100.49     21.02 o 
   3   1   7     1080.88     1106.53     32.38 o 
   5   1   7        0.43        6.28     22.29 o 
   7   1   7      173.10       88.70     32.36 o 
   9   1   7      140.02      207.27     40.50 o 
  11   1   7      340.48      270.80     54.84 o 
  13   1   7       99.14       92.32     60.60 o 
  15   1   7       12.41       39.96     65.20 o 
 -16   2   7      177.18      105.22     77.49 o 
 -14   2   7     1781.74     1739.88     98.64 o 
 -12   2   7       22.24      -25.83     53.26 o 
 -10   2   7     3239.61     3233.98     76.47 o 
  -8   2   7     2389.20     2328.69     62.58 o 
  -6   2   7     5802.91     5538.00     97.10 o 
  -4   2   7     2813.94     2618.87     51.59 o 
  -2   2   7    11744.96    11755.67    126.35 o 
   0   2   7    10998.20    10522.78    106.72 o 
   2   2   7     5100.65     4862.08     66.09 o 
   4   2   7    11766.31    11640.44    123.60 o 
   6   2   7     2952.85     3192.97     73.10 o 
   8   2   7     2391.79     2198.00     61.91 o 
  10   2   7     1069.48     1099.64     69.54 o 
  12   2   7     1424.04     1321.60     75.46 o 
  14   2   7      853.65      967.87     76.92 o 
  16   2   7      447.20      546.30     76.21 o 
 -17   3   7       44.42       -6.07     81.01 o 
 -15   3   7      187.60       71.37     86.91 o 
 -13   3   7       49.83      -16.99     58.47 o 
 -11   3   7       99.72       55.73     45.51 o 
  -9   3   7      800.98      767.97     77.86 o 
  -7   3   7        3.01       -0.80     33.68 o 
  -5   3   7      126.52      196.94     38.85 o 
  -3   3   7      151.43      136.16     31.30 o 
  -1   3   7      751.31      726.19     26.83 o 
   1   3   7       10.02      -20.20     20.20 o 
   3   3   7      524.08      723.41     29.73 o 
   5   3   7      159.77      109.75     46.29 o 
   7   3   7      776.00      875.76     44.70 o 
   9   3   7      133.90      100.39     40.07 o 
  11   3   7       90.20       58.19     46.62 o 
  13   3   7      326.07      347.16     65.77 o 
  15   3   7       15.84       44.79     63.49 o 
 -16   4   7      724.33      856.29    104.09 o 
 -14   4   7     1249.01     1430.85     96.44 o 
 -12   4   7     3551.08     3494.32    191.62 o 
 -10   4   7     2529.96     2517.15    155.89 o 
  -8   4   7     4496.84     4347.64     97.44 o 
  -6   4   7    11128.25    11638.74    236.85 o 
  -4   4   7    14426.73    16207.24    244.87 o 
  -2   4   7     7651.33     7893.71    116.69 o 
   0   4   7    32980.93    32325.33    303.22 o 
   2   4   7     9592.30     8741.56    112.48 o 
   4   4   7     7105.76     7150.73    136.67 o 
   6   4   7    10610.99    10495.20    130.54 o 
   8   4   7    13653.29    13459.59    162.15 o 
  10   4   7     1669.59     1662.97     69.20 o 
  12   4   7     2579.71     2467.44     85.56 o 
  14   4   7     2036.15     2045.02     96.08 o 
  16   4   7      417.68      522.39     79.16 o 
 -17   5   7      293.05      272.49    117.91 o 
 -15   5   7      477.43      480.69     80.54 o 
 -13   5   7       63.24       70.78     67.18 o 
 -11   5   7        2.99       44.69     47.95 o 
  -9   5   7      272.21      209.75     39.35 o 
  -7   5   7      215.01      201.70     40.12 o 
  -5   5   7     1384.76     1522.76     78.81 o 
  -3   5   7      468.05      660.65     41.10 o 
  -1   5   7       98.41      167.48     25.19 o 
   1   5   7      247.27      275.84     29.66 o 
   3   5   7       22.52       35.88     37.27 o 
   5   5   7       73.67       45.83     31.58 o 
   7   5   7      693.19      627.69     42.11 o 
   9   5   7      666.85      743.92     48.59 o 
  11   5   7        4.48       47.69     47.50 o 
  13   5   7       16.10       64.25     54.58 o 
  15   5   7        1.20       -9.50    100.67 o 
 -16   6   7     1065.69      997.76    100.97 o 
 -14   6   7      991.78      996.19     90.54 o 
 -12   6   7     1971.49     1940.38     85.48 o 
 -10   6   7     2773.36     2851.47     77.30 o 
  -8   6   7    11277.74    11217.92    152.40 o 
  -6   6   7     2651.72     2452.01     73.95 o 
  -4   6   7     6410.19     5546.54    142.76 o 
  -2   6   7    12957.02    12950.33    196.64 o 
   0   6   7     3824.85     3578.88     71.46 o 
   2   6   7    13588.82    14184.77    219.13 o 
   4   6   7    11247.96    11828.75    153.27 o 
   6   6   7     6510.34     6367.28    107.69 o 
   8   6   7     1197.83     1249.46     58.98 o 
  10   6   7     7057.34     6915.16    115.12 o 
  12   6   7     2690.67     2799.31     91.77 o 
  14   6   7      988.93      838.79     71.52 o 
 -15   7   7        0.27      -87.68     87.68 o 
 -13   7   7        9.00      -55.76     55.76 o 
 -11   7   7        1.64      -48.43     48.43 o 
  -9   7   7        0.90      -38.01     38.01 o 
  -7   7   7       75.09       38.95     40.69 o 
  -5   7   7      380.08      441.64     51.29 o 
  -3   7   7       70.62       15.95     72.19 o 
  -1   7   7       89.73       -0.58     38.39 o 
   1   7   7      675.20      803.26     51.07 o 
   3   7   7      280.43      411.67     42.56 o 
   5   7   7       24.83      -39.39     39.39 o 
   7   7   7      326.95      327.90     46.00 o 
   9   7   7      366.38      322.91     49.17 o 
  11   7   7      259.79      263.19     57.47 o 
  13   7   7        7.28      -55.25     58.30 o 
  15   7   7       50.51        3.58     71.23 o 
 -16   8   7      140.30      124.29     87.50 o 
 -14   8   7      352.87      320.99     81.01 o 
 -12   8   7      937.39      719.45     66.85 o 
 -10   8   7      795.69      750.43     83.24 o 
  -8   8   7      409.30      425.67     46.39 o 
  -6   8   7     3690.41     3558.17    116.10 o 
  -4   8   7     1731.04     1719.08     98.63 o 
  -2   8   7     3076.29     3112.52     75.05 o 
   0   8   7      340.50      433.38     98.88 o 
   2   8   7     2569.83     2707.75     74.59 o 
   4   8   7      168.31      134.93     41.99 o 
   6   8   7     5871.34     5670.88    104.10 o 
   8   8   7     1928.81     1971.60     70.91 o 
  10   8   7      740.24      673.65     60.13 o 
  12   8   7      260.43      351.84     68.83 o 
  14   8   7      436.61      411.25     74.84 o 
 -15   9   7       60.85      132.11     81.75 o 
 -13   9   7      130.31       69.30     61.36 o 
 -11   9   7      241.67      194.14     49.96 o 
  -9   9   7       59.18      130.40     44.71 o 
  -7   9   7       64.76       99.09     53.11 o 
  -5   9   7      538.23      550.86     57.02 o 
  -3   9   7        3.47      -35.89     41.99 o 
  -1   9   7        1.62      -12.72     41.30 o 
   1   9   7      188.18      245.66     50.17 o 
   3   9   7       17.76       57.27     38.49 o 
   5   9   7      480.01      478.11     45.80 o 
   7   9   7      182.03      204.97     45.03 o 
   9   9   7      789.67      767.24     58.59 o 
  11   9   7       16.33       38.78     50.84 o 
  13   9   7      147.96       84.85     70.06 o 
 -14  10   7        0.11      -60.78     60.78 o 
 -12  10   7        1.80       35.30     51.73 o 
 -10  10   7       83.57       79.50     49.10 o 
  -8  10   7       43.67       59.97     42.27 o 
  -6  10   7       46.55       -6.27     51.17 o 
  -4  10   7       44.55       -0.73     47.74 o 
  -2  10   7      572.29      624.94     97.60 o 
   0  10   7      880.39      857.65     62.99 o 
   2  10   7        1.75       -8.47     48.46 o 
   4  10   7      199.50       87.14     53.81 o 
   6  10   7      988.32     1056.77     58.23 o 
   8  10   7       27.28      -33.38     45.60 o 
  10  10   7        3.92       68.87     52.70 o 
  12  10   7       80.85      122.80     86.36 o 
  14  10   7        0.03      108.48     87.08 o 
 -13  11   7        8.47      -14.43     57.94 o 
 -11  11   7       16.05       32.92     51.43 o 
  -9  11   7      157.17      187.14     49.46 o 
  -7  11   7        3.51       35.31     69.27 o 
  -5  11   7       38.38      -17.04     51.46 o 
  -3  11   7      107.88      183.65     68.20 o 
  -1  11   7       58.84       65.52     64.02 o 
   1  11   7      220.95      203.54     54.15 o 
   3  11   7      588.09      620.60     68.46 o 
   5  11   7        5.81       -8.61     74.18 o 
   7  11   7      158.47      128.92     48.35 o 
   9  11   7        7.14      -12.60     51.01 o 
  11  11   7      334.13      312.45     61.67 o 
  13  11   7      234.71      271.83     77.74 o 
 -12  12   7      466.37      547.67     63.09 o 
 -10  12   7      369.69      380.83     56.66 o 
  -8  12   7      564.93      639.43     64.80 o 
  -6  12   7     1590.35     1408.83    114.71 o 
  -4  12   7       16.60       19.49     68.84 o 
  -2  12   7      429.16      329.77     74.73 o 
   0  12   7     1901.30     2021.48     91.27 o 
   2  12   7     2581.37     2617.56    103.19 o 
   4  12   7       21.59      -13.17     59.21 o 
   6  12   7     1146.31     1172.15     87.44 o 
   8  12   7      608.95      585.38     70.18 o 
  10  12   7      306.24      479.66     79.15 o 
  12  12   7      535.05      672.22     83.85 o 
 -11  13   7      229.66      248.30     59.96 o 
  -9  13   7       36.27      -13.92     48.91 o 
  -7  13   7       95.94       95.87     53.80 o 
  -5  13   7      101.85      172.85     78.29 o 
  -3  13   7      789.83      662.49     87.08 o 
  -1  13   7       25.19       65.26     70.24 o 
   1  13   7       11.14      -57.07     57.07 o 
   3  13   7        1.48       21.00     58.53 o 
   5  13   7       86.81       62.09     68.10 o 
   7  13   7      352.94      438.45     68.03 o 
   9  13   7       18.75      -29.93     63.13 o 
  11  13   7       37.32       52.33     70.64 o 
 -10  14   7      543.87      544.30     63.32 o 
  -8  14   7      728.96      803.23    127.00 o 
  -6  14   7      679.35      607.30     77.57 o 
  -4  14   7     2108.06     2110.57    125.66 o 
  -2  14   7     1660.07     1536.15    113.83 o 
   0  14   7      877.13      779.17    125.90 o 
   2  14   7      104.47      117.99     64.07 o 
   4  14   7     3996.11     3933.35    136.70 o 
   6  14   7      818.17      945.64     78.42 o 
   8  14   7      992.11     1147.80     94.20 o 
  10  14   7      638.06      648.46     83.90 o 
  -9  15   7       50.23       88.66     56.91 o 
  -7  15   7        0.33      -55.88     67.78 o 
  -5  15   7        2.30      138.03     94.14 o 
  -3  15   7      215.26      181.28     82.88 o 
  -1  15   7        4.46      107.84     87.21 o 
   1  15   7      448.67      339.15     73.34 o 
   3  15   7       63.81       12.98     70.27 o 
   5  15   7        6.22       -6.89    111.62 o 
   7  15   7       42.13       20.64     88.70 o 
   9  15   7       24.23       94.34     79.30 o 
  -8  16   7      238.84      258.92     76.23 o 
  -6  16   7      469.09      500.83    113.15 o 
  -4  16   7      631.18      553.24     98.11 o 
  -2  16   7      258.78      308.94     85.34 o 
   0  16   7     1489.36     1579.26    168.64 o 
   2  16   7     1276.91     1198.36    171.10 o 
   4  16   7      514.60      454.15     84.56 o 
   6  16   7      272.00      263.31     73.45 o 
  -5  17   7        1.83      -37.81    103.26 o 
  -3  17   7       29.21       48.14     90.12 o 
  -1  17   7        3.00      -40.59     82.48 o 
   1  17   7      517.20      490.46    144.96 o 
   3  17   7       63.70      -11.61     76.54 o 
   5  17   7        1.76      -66.24     66.24 o 
  -2  18   7      331.62      393.02    101.47 o 
   0  18   7       12.70      173.84    157.67 o 
   2  18   7      144.41       40.43    151.32 o 
 -16   0   8      560.83      216.00    152.47 o 
 -14   0   8     1901.72     1579.00    174.42 o 
 -12   0   8     3155.33     3360.04    138.22 o 
 -10   0   8    10123.33     9478.62    293.39 o 
  -8   0   8     2120.11     1915.89    129.41 o 
  -6   0   8     3363.09     3135.87     89.05 o 
  -4   0   8    10470.10    10336.38    171.51 o 
  -2   0   8    16176.38    15895.39    236.89 o 
   0   0   8    19553.42    19942.00    283.87 o 
   2   0   8    19562.59    19785.78    247.02 o 
   4   0   8     5784.42     5426.56     99.82 o 
   6   0   8     6470.78     6904.83    120.72 o 
   8   0   8    14748.11    14156.80    472.43 o 
  10   0   8     7002.82     7027.68    199.55 o 
  12   0   8     1193.74     1198.38    109.44 o 
  14   0   8     2856.20     2879.17    160.31 o 
  16   0   8      830.16      900.97    188.28 o 
 -17   1   8       17.40      141.48    109.02 o 
 -15   1   8       12.72       26.78     87.32 o 
 -13   1   8      315.30      316.54     88.47 o 
 -11   1   8     1188.01      947.30     71.80 o 
  -9   1   8        5.26      -32.21     32.33 o 
  -7   1   8     2914.21     2898.08     76.19 o 
  -5   1   8      527.22      524.69     32.62 o 
  -3   1   8     1442.56     1648.19     45.51 o 
  -1   1   8       13.50      -13.93     40.28 o 
   1   1   8      114.30      159.76     28.80 o 
   3   1   8      175.30      210.43     25.12 o 
   5   1   8      994.80      851.23     57.34 o 
   7   1   8      892.80      794.88     45.97 o 
   9   1   8      104.03      191.77     49.51 o 
  11   1   8       33.08       73.61     55.12 o 
  13   1   8        0.15       49.90     60.55 o 
  15   1   8      156.24      161.03     69.54 o 
 -16   2   8      387.55      424.03    116.66 o 
 -14   2   8     1673.03     1495.74     96.40 o 
 -12   2   8     1275.81     1157.89     87.82 o 
 -10   2   8      532.80      561.22     52.63 o 
  -8   2   8     6012.68     6091.14    111.18 o 
  -6   2   8    14665.61    14480.73    194.74 o 
  -4   2   8     4411.61     4199.90     69.57 o 
  -2   2   8     5132.79     5132.69     74.12 o 
   0   2   8     3566.66     3817.02     76.09 o 
   2   2   8    11400.24    10694.95    107.38 o 
   4   2   8    12138.28    11453.41    125.57 o 
   6   2   8    11153.15    11328.32    139.97 o 
   8   2   8     1241.47     1256.20     54.03 o 
  10   2   8     3066.40     2920.16    112.04 o 
  12   2   8     2218.23     2133.55     92.62 o 
  14   2   8      686.62      627.45     78.75 o 
 -17   3   8       15.33     -100.57    100.57 o 
 -15   3   8       11.83       56.94    116.17 o 
 -13   3   8      135.87      240.69    125.88 o 
 -11   3   8      559.17      583.95     56.32 o 
  -9   3   8      306.05      299.20     46.90 o 
  -7   3   8      349.78      461.78     45.35 o 
  -5   3   8       51.78       75.30     29.16 o 
  -3   3   8     2029.62     2070.32     53.55 o 
  -1   3   8       82.07       44.85     25.88 o 
   1   3   8      194.98      349.33     44.84 o 
   3   3   8     1287.57     1356.51     46.22 o 
   5   3   8      592.37      569.90     38.76 o 
   7   3   8      193.49      131.31     35.89 o 
   9   3   8      119.68       66.52     42.90 o 
  11   3   8      424.63      418.32     61.75 o 
  13   3   8       14.88       71.82     64.27 o 
  15   3   8        5.28        5.99     69.74 o 
 -16   4   8       94.55       43.53     81.17 o 
 -14   4   8       10.74       87.39     72.75 o 
 -12   4   8     1225.18     1175.75     73.68 o 
 -10   4   8      828.88      600.74     56.48 o 
  -8   4   8      441.96      351.58     46.73 o 
  -6   4   8       10.59       33.42     36.68 o 
  -4   4   8     2612.72     2440.09     84.95 o 
  -2   4   8     3177.72     3358.39     58.07 o 
   0   4   8     3399.05     3231.05     53.21 o 
   2   4   8      413.91      360.01     38.83 o 
   4   4   8       12.81       -0.80     31.92 o 
   6   4   8       65.38       56.14     32.60 o 
   8   4   8     1951.70     1893.43     62.72 o 
  10   4   8      161.75      131.55     47.86 o 
  12   4   8      151.18       93.24     60.63 o 
  14   4   8      157.18      136.70     69.14 o 
 -15   5   8      123.93      123.84     81.47 o 
 -13   5   8        7.65       23.68     68.91 o 
 -11   5   8        9.25       31.13     52.26 o 
  -9   5   8      235.25      214.67     47.13 o 
  -7   5   8      987.11      870.02     62.92 o 
  -5   5   8      701.93      598.06     53.97 o 
  -3   5   8      132.31      156.92     41.63 o 
  -1   5   8     1545.23     1466.92     64.92 o 
   1   5   8       24.48       16.94     32.37 o 
   3   5   8      974.66      775.96     48.83 o 
   5   5   8      626.66      489.78     43.78 o 
   7   5   8        5.41       31.44     36.34 o 
   9   5   8      237.18      257.59     45.38 o 
  11   5   8       52.16       54.75     51.66 o 
  13   5   8      185.80      179.73     69.30 o 
  15   5   8        7.57       -3.56     68.59 o 
 -16   6   8        8.74      -44.77     79.69 o 
 -14   6   8      220.91      292.58     81.81 o 
 -12   6   8      862.30      910.97     72.03 o 
 -10   6   8      193.17      257.88     53.82 o 
  -8   6   8       46.52       36.93     47.36 o 
  -6   6   8      266.98      289.70     55.52 o 
  -4   6   8       32.77      -11.23     40.91 o 
  -2   6   8     4273.12     4246.52     86.25 o 
   0   6   8      303.33      383.66     38.59 o 
   2   6   8     2339.61     2294.13     71.52 o 
   4   6   8      112.45      111.61     37.16 o 
   6   6   8     3260.20     3135.08     80.88 o 
   8   6   8      173.62      216.91     46.26 o 
  10   6   8     1093.51     1172.37     69.14 o 
  12   6   8       24.14       50.52     55.99 o 
  14   6   8      147.11      165.82     72.68 o 
 -15   7   8        7.11       10.00     80.75 o 
 -13   7   8      151.91      105.72     61.85 o 
 -11   7   8      122.53      159.02     55.52 o 
  -9   7   8        2.16       84.01     41.96 o 
  -7   7   8       88.87       44.18     44.16 o 
  -5   7   8      479.47      537.83     62.79 o 
  -3   7   8      602.33      563.94     63.92 o 
  -1   7   8     1693.43     1747.82     88.17 o 
   1   7   8       53.01       52.22     44.61 o 
   3   7   8      358.94      397.40     44.89 o 
   5   7   8      123.71      144.09     40.18 o 
   7   7   8       82.17       90.42     58.36 o 
   9   7   8       65.05       71.38     49.00 o 
  11   7   8        5.27       66.76     59.76 o 
  13   7   8       38.08       40.68     65.20 o 
 -14   8   8      133.54      280.14    126.21 o 
 -12   8   8      981.10     1001.37     81.86 o 
 -10   8   8      951.04     1010.61     61.01 o 
  -8   8   8     2082.28     2174.07     96.70 o 
  -6   8   8     4322.76     4256.41    128.21 o 
  -4   8   8     7158.23     6940.17    145.43 o 
  -2   8   8      432.25      518.28     69.74 o 
   0   8   8     4073.46     4081.01    145.09 o 
   2   8   8     7888.47     7868.50    160.44 o 
   4   8   8     4142.52     4224.01    108.20 o 
   6   8   8      316.24      333.39     47.12 o 
   8   8   8     5288.31     5538.65    113.29 o 
  10   8   8      959.28      966.61     94.93 o 
  12   8   8      469.41      480.28     84.36 o 
  14   8   8      633.16      696.46     84.89 o 
 -15   9   8       29.53       26.16    118.97 o 
 -13   9   8       72.54       50.98     72.02 o 
 -11   9   8        0.44      -63.69     63.69 o 
  -9   9   8      213.59      157.17     53.70 o 
  -7   9   8      267.96      223.91     58.88 o 
  -5   9   8      174.23      195.62     55.34 o 
  -3   9   8      158.69      243.21     65.72 o 
  -1   9   8     1185.22     1152.76     89.13 o 
   1   9   8        6.31       80.55     50.86 o 
   3   9   8      131.85      164.64     55.41 o 
   5   9   8      393.35      409.13     48.97 o 
   7   9   8      215.52      220.91     50.60 o 
   9   9   8       14.58        0.22     48.99 o 
  11   9   8      141.24      143.69     58.54 o 
  13   9   8       17.04       36.79     74.36 o 
 -14  10   8      611.43      522.83     78.58 o 
 -12  10   8      852.93      997.65     80.52 o 
 -10  10   8     1233.24     1279.17     69.27 o 
  -8  10   8     2632.68     2681.52     85.65 o 
  -6  10   8     1933.33     2066.16     94.34 o 
  -4  10   8     3733.03     3734.62    148.62 o 
  -2  10   8     4447.93     4764.78    369.63 o 
   0  10   8     9782.41     9998.20    189.60 o 
   2  10   8      116.41      191.87     57.01 o 
   4  10   8     6179.72     6328.93    152.00 o 
   6  10   8     2139.29     2118.05     88.64 o 
   8  10   8     2081.06     2100.54    120.30 o 
  10  10   8      483.65      663.52     70.73 o 
  12  10   8     2166.48     2290.32    175.83 o 
 -13  11   8       82.15       94.52     72.08 o 
 -11  11   8        0.14      -26.77     54.39 o 
  -9  11   8        9.79      -49.88     49.88 o 
  -7  11   8      327.02      355.53     66.55 o 
  -5  11   8      259.49      149.76     72.68 o 
  -3  11   8      153.99      179.29     75.39 o 
  -1  11   8      580.76      539.52     79.38 o 
   1  11   8       63.73       43.60     55.14 o 
   3  11   8      232.46      243.15     61.07 o 
   5  11   8      180.25      103.00     70.86 o 
   7  11   8       19.97       52.64     59.40 o 
   9  11   8        2.14       18.85     54.77 o 
  11  11   8      120.26       61.15     61.73 o 
 -12  12   8       95.91       71.85     58.66 o 
 -10  12   8      558.90      490.02     63.01 o 
  -8  12   8      511.92      574.37     86.72 o 
  -6  12   8     1051.67     1068.23    106.14 o 
  -4  12   8     1685.56     1681.79    116.34 o 
  -2  12   8     1343.57     1369.55    129.37 o 
   0  12   8      511.52      622.91     91.75 o 
   2  12   8     3155.98     3220.03    196.38 o 
   4  12   8      532.17      481.82     74.58 o 
   6  12   8     1381.97     1396.90     81.00 o 
   8  12   8      413.51      290.50     68.94 o 
  10  12   8      929.08     1050.66    127.88 o 
 -11  13   8       26.78       -9.96     56.70 o 
  -9  13   8        6.04       37.73     70.73 o 
  -7  13   8       58.34      -65.76     65.76 o 
  -5  13   8      355.22      229.04     97.03 o 
  -3  13   8       95.54      234.14     82.06 o 
  -1  13   8       78.41       78.75     90.10 o 
   1  13   8       22.39       -9.90     60.06 o 
   3  13   8      658.31      746.34     97.43 o 
   5  13   8       14.32       86.80     60.69 o 
   7  13   8      139.78      162.56     63.98 o 
   9  13   8       38.31       75.48     85.53 o 
 -10  14   8       24.14       58.20     66.58 o 
  -8  14   8       29.79       54.78     78.25 o 
  -6  14   8       17.62      -38.24     75.47 o 
  -4  14   8       12.85      -64.05     80.55 o 
  -2  14   8      374.53      383.87     89.04 o 
   0  14   8        4.12      100.67     82.86 o 
   2  14   8      420.72      518.70     87.68 o 
   4  14   8        4.99       -0.37     71.35 o 
   6  14   8      430.04      406.05     89.04 o 
   8  14   8        4.15      -66.62     66.62 o 
  -9  15   8       68.19      105.65     78.32 o 
  -7  15   8        5.08       70.22     72.47 o 
  -5  15   8      108.98      182.67     85.33 o 
  -3  15   8       85.66       -2.18     86.63 o 
  -1  15   8      141.07      121.38     87.80 o 
   1  15   8       56.33      173.90     86.87 o 
   3  15   8      144.84      111.08     74.67 o 
   5  15   8      174.41      291.28     71.30 o 
   7  15   8       99.56      197.39     71.83 o 
  -6  16   8       29.71       44.93    107.84 o 
  -4  16   8      221.57      272.71     95.84 o 
  -2  16   8       34.69       51.75    124.17 o 
   0  16   8       39.85       19.80     91.73 o 
   2  16   8      345.41      371.94    150.16 o 
   4  16   8        8.62       11.93     76.17 o 
  -3  17   8        3.97      -30.82     89.57 o 
  -1  17   8       42.82       61.47     98.18 o 
   1  17   8      200.82       53.50     95.76 o 
 -15   1   9       16.51       11.26     92.20 o 
 -13   1   9       19.50      -12.13     92.98 o 
 -11   1   9      259.22      196.60     61.62 o 
  -9   1   9        2.43        4.72     42.37 o 
  -7   1   9      183.27      192.91     33.12 o 
  -5   1   9      730.83      699.08     45.63 o 
  -3   1   9     4582.87     4338.13     73.18 o 
  -1   1   9     1269.28     1346.79     40.00 o 
   1   1   9      603.67      678.62     29.61 o 
   3   1   9       23.36       -7.33     24.58 o 
   5   1   9      456.87      356.38     34.51 o 
   7   1   9      851.97      794.37     53.13 o 
   9   1   9        2.56      -48.73     48.73 o 
  11   1   9       13.49        6.76     58.94 o 
  13   1   9      180.77      179.77     68.77 o 
  15   1   9       69.08      -14.44    108.63 o 
 -16   2   9      142.18      116.96    102.09 o 
 -14   2   9      173.23      162.46     94.70 o 
 -12   2   9     2065.03     1794.04    110.49 o 
 -10   2   9     1437.67     1636.62    150.72 o 
  -8   2   9      688.40      586.88     58.35 o 
  -6   2   9     3681.60     3538.10    103.85 o 
  -4   2   9     3315.12     3553.31     67.65 o 
  -2   2   9     5424.10     5073.34     70.95 o 
   0   2   9       62.58      116.56     25.48 o 
   2   2   9     7403.36     7705.91     83.17 o 
   4   2   9      264.44      300.85     32.83 o 
   6   2   9     5804.06     5635.86     94.51 o 
   8   2   9      474.96      434.07     50.30 o 
  10   2   9     1983.75     2016.24     96.70 o 
  12   2   9     1217.51     1353.66     86.21 o 
  14   2   9      129.73       25.58     68.96 o 
 -15   3   9       25.19      -65.15    110.89 o 
 -13   3   9      124.01      121.25     69.22 o 
 -11   3   9       78.78       37.92     50.31 o 
  -9   3   9        3.33       73.96     48.01 o 
  -7   3   9       14.74       33.91     41.20 o 
  -5   3   9     2579.79     2471.75     75.73 o 
  -3   3   9     3952.19     3709.47     89.80 o 
  -1   3   9     1537.42     1655.78     42.89 o 
   1   3   9      119.28       91.65     25.12 o 
   3   3   9       36.06       23.32     28.21 o 
   5   3   9     1270.05     1248.43     51.17 o 
   7   3   9      399.91      328.26     41.91 o 
   9   3   9      201.60      194.28     48.11 o 
  11   3   9       12.06       57.39     80.36 o 
  13   3   9       30.47      -12.75     83.19 o 
 -16   4   9      498.17      536.67     95.95 o 
 -14   4   9      985.98     1057.25     95.95 o 
 -12   4   9      729.63      684.30     75.83 o 
 -10   4   9     3973.24     3935.79    159.55 o 
  -8   4   9     6725.32     6839.65    157.05 o 
  -6   4   9     2856.34     3169.84     88.68 o 
  -4   4   9     6939.86     6595.51    136.69 o 
  -2   4   9     6234.69     5957.82     83.46 o 
   0   4   9     7649.74     7179.05     87.20 o 
   2   4   9     5705.63     5730.80    108.88 o 
   4   4   9    11470.09    11098.04    152.53 o 
   6   4   9     2154.57     2063.36     77.92 o 
   8   4   9     4132.48     4139.72     89.53 o 
  10   4   9     4350.61     4318.01    104.02 o 
  12   4   9     1003.54     1062.41     90.70 o 
  14   4   9     1079.20     1068.66     90.36 o 
 -15   5   9       66.37       61.19     82.69 o 
 -13   5   9       19.51      -60.97     68.46 o 
 -11   5   9       61.95       63.99     54.84 o 
  -9   5   9     1373.88     1371.89     82.59 o 
  -7   5   9      101.37      142.76     46.79 o 
  -5   5   9        0.79       15.78     40.48 o 
  -3   5   9       40.18       53.22     44.96 o 
  -1   5   9      447.26      366.30     41.01 o 
   1   5   9     2447.72     2536.00    116.71 o 
   3   5   9      243.57      279.28     47.50 o 
   5   5   9       10.32       33.98     39.37 o 
   7   5   9        0.31       54.05     43.77 o 
   9   5   9       15.98        3.95     42.18 o 
  11   5   9        1.35      -50.76     50.76 o 
  13   5   9       22.54       36.34     67.65 o 
 -14   6   9      611.49      467.72     88.51 o 
 -12   6   9     1798.59     1842.83     91.93 o 
 -10   6   9     1325.75     1186.43     74.21 o 
  -8   6   9      939.34      989.79    118.37 o 
  -6   6   9     5251.57     5623.79    121.71 o 
  -4   6   9     8049.94     7948.63    225.00 o 
  -2   6   9     3165.79     3535.52    136.99 o 
   0   6   9    12782.15    13204.66    221.69 o 
   2   6   9     2395.74     2429.67     78.60 o 
   4   6   9     7482.30     7339.95    121.20 o 
   6   6   9     3684.16     3661.34     90.88 o 
   8   6   9     4622.92     4602.81    106.41 o 
  10   6   9      889.76      890.86     66.36 o 
  12   6   9     2053.49     1974.95    141.45 o 
 -15   7   9       55.05       41.40    105.66 o 
 -13   7   9      129.68       54.35     70.36 o 
 -11   7   9        6.79       80.38     57.47 o 
  -9   7   9      470.98      412.34     59.37 o 
  -7   7   9      332.30      254.06     52.07 o 
  -5   7   9        2.99        2.93     52.96 o 
  -3   7   9      123.69       58.01     46.66 o 
  -1   7   9      318.81      282.01     67.38 o 
   1   7   9     1476.20     1644.22     92.69 o 
   3   7   9      434.28      329.35     47.69 o 
   5   7   9       51.72      110.63     43.88 o 
   7   7   9       88.15      141.95     48.41 o 
   9   7   9       81.41       81.86     52.73 o 
  11   7   9       55.38      -59.70     59.70 o 
  13   7   9      169.26       51.31     72.58 o 
 -14   8   9       41.34       52.89     68.73 o 
 -12   8   9      118.21       93.76     63.19 o 
 -10   8   9      656.98      507.55     67.64 o 
  -8   8   9     1038.47     1170.05     72.50 o 
  -6   8   9      631.65      764.39    123.81 o 
  -4   8   9      387.75      406.84     56.75 o 
  -2   8   9     3669.38     3260.07    134.50 o 
   0   8   9      511.09      586.81     65.08 o 
   2   8   9     4754.92     4704.78    125.35 o 
   4   8   9      974.23      993.78     66.49 o 
   6   8   9     1518.61     1562.28     74.67 o 
   8   8   9      553.89      670.84     96.08 o 
  10   8   9      618.69      583.99     64.30 o 
  12   8   9      157.12      178.02     69.75 o 
 -13   9   9      202.26      156.93     70.94 o 
 -11   9   9        0.15      101.22     62.20 o 
  -9   9   9        0.02       14.79     48.30 o 
  -7   9   9      154.65      146.70     54.88 o 
  -5   9   9      213.39       86.97     55.98 o 
  -3   9   9       88.04      132.06     73.35 o 
  -1   9   9       38.85        0.22     68.38 o 
   1   9   9      647.51      602.34     97.34 o 
   3   9   9      138.72      187.59     60.20 o 
   5   9   9      265.78      280.08     57.55 o 
   7   9   9      260.43      256.88     52.83 o 
   9   9   9       41.29       31.98     54.24 o 
  11   9   9        8.48      -67.41     67.41 o 
 -12  10   9        0.13       32.04     67.71 o 
 -10  10   9      134.30      150.79     55.69 o 
  -8  10   9        1.71      -54.67     54.67 o 
  -6  10   9        0.18      -25.12     58.60 o 
  -4  10   9       18.68      -29.50     69.88 o 
  -2  10   9       52.32      -56.74     69.74 o 
   0  10   9       77.44       92.59     72.35 o 
   2  10   9       37.11      107.50    109.46 o 
   4  10   9      204.33      256.00     67.36 o 
   6  10   9        3.70       20.53     55.84 o 
   8  10   9       53.33       37.76     62.63 o 
  10  10   9       57.58       35.82     61.20 o 
 -11  11   9       24.40       47.14     70.46 o 
  -9  11   9       51.93       22.33     55.05 o 
  -7  11   9       31.56       45.06     63.78 o 
  -5  11   9       24.31      -70.21     70.21 o 
  -3  11   9      221.40      187.12     80.86 o 
  -1  11   9      374.93      340.88     83.20 o 
   1  11   9        5.32        5.51     57.08 o 
   3  11   9      135.30      232.32     67.77 o 
   5  11   9      290.96      256.65     61.76 o 
   7  11   9       13.63       35.42     62.29 o 
   9  11   9       94.48       35.87     69.39 o 
  11  11   9      153.73       51.86     87.54 o 
 -10  12   9       49.08       77.89     59.53 o 
  -8  12   9      147.09      185.59     64.01 o 
  -6  12   9      301.53      221.77     88.12 o 
  -4  12   9      589.78      566.24     97.85 o 
  -2  12   9     2097.92     2018.78    143.81 o 
   0  12   9       48.28       97.53     79.75 o 
   2  12   9     1936.90     1794.29    159.65 o 
   4  12   9      614.32      618.66     82.90 o 
   6  12   9      293.82      363.75     67.98 o 
   8  12   9      125.42       10.60     69.49 o 
  10  12   9      867.17      754.21    101.63 o 
  -9  13   9       20.76      102.15     64.62 o 
  -7  13   9        3.94      -70.03     82.12 o 
  -5  13   9      162.18      118.29     86.05 o 
  -3  13   9      262.21      166.15     97.03 o 
  -1  13   9        0.82       33.57     81.57 o 
   1  13   9      148.69      130.23    102.22 o 
   3  13   9       17.08       51.50     71.50 o 
   5  13   9        2.70      -32.51     62.39 o 
   7  13   9       53.29        4.35     67.19 o 
  -8  14   9      363.65      409.87     72.06 o 
  -6  14   9      618.11      557.16     97.51 o 
  -4  14   9      524.78      807.72    105.87 o 
  -2  14   9      443.33      422.10     96.01 o 
   0  14   9     1363.82     1373.53    120.92 o 
   2  14   9     1124.88     1027.49    112.15 o 
   4  14   9      487.72      600.83    111.31 o 
   6  14   9     1162.62     1300.00    101.85 o 
  -7  15   9       93.22        3.10    104.90 o 
  -5  15   9        0.07       23.32     92.02 o 
  -3  15   9       66.72      -88.81     88.81 o 
  -1  15   9        4.37      -57.24     86.63 o 
   1  15   9      450.10      540.79    104.35 o 
   3  15   9       74.14       41.66     96.58 o 
   5  15   9       54.25       63.92     76.67 o 
  -4  16   9      518.47      477.81    104.00 o 
  -2  16   9      401.67      424.10    108.00 o 
   0  16   9      434.35      382.18    183.08 o 
   2  16   9      160.88      189.02    102.95 o 
 -14   0  10     1311.45     1187.43    179.04 o 
 -12   0  10      504.18      381.18    139.77 o 
 -10   0  10     1873.72     2052.59    170.95 o 
  -8   0  10     4420.58     4492.52    122.14 o 
  -6   0  10    11635.46    11340.10    200.74 o 
  -4   0  10     1942.77     2055.16     88.82 o 
  -2   0  10    14562.66    14160.10    227.59 o 
   0   0  10    10050.22     9671.74    132.74 o 
   2   0  10     6712.86     7234.94    127.20 o 
   4   0  10     2633.19     2634.16     97.98 o 
   6   0  10     6355.94     6043.41    149.11 o 
   8   0  10     4046.75     4160.33    155.52 o 
  10   0  10     4440.19     4400.58    180.06 o 
  12   0  10      524.23      389.99    103.32 o 
 -15   1  10        0.49     -156.51    156.51 o 
 -13   1  10        8.44      -67.65     93.56 o 
 -11   1  10       66.73       24.81     81.48 o 
  -9   1  10      297.14      261.36     50.78 o 
  -7   1  10      987.24     1048.42     54.93 o 
  -5   1  10     2037.73     1952.01     57.68 o 
  -3   1  10     2710.92     2555.11     87.23 o 
  -1   1  10       33.52       93.31     26.20 o 
   1   1  10      357.11      404.57     28.90 o 
   3   1  10     2911.40     2596.06     60.59 o 
   5   1  10      511.37      420.90     42.79 o 
   7   1  10        0.31      -44.15     45.59 o 
   9   1  10      104.80       76.53     56.20 o 
  11   1  10      297.31      239.05     68.87 o 
  13   1  10      423.54      356.56     79.92 o 
 -14   2  10      254.06       50.36     98.42 o 
 -12   2  10     1184.95     1174.55    216.58 o 
 -10   2  10     3123.76     3249.59    102.60 o 
  -8   2  10     1468.99     1324.58     68.83 o 
  -6   2  10     1887.99     1928.98     74.23 o 
  -4   2  10     6680.22     6761.93     99.64 o 
  -2   2  10     4539.76     4749.95     72.20 o 
   0   2  10     3057.03     2978.13     59.23 o 
   2   2  10     5610.21     5333.89     88.17 o 
   4   2  10     6595.61     6443.05    100.78 o 
   6   2  10     3196.51     3075.38     75.97 o 
   8   2  10     1278.72     1231.22     68.39 o 
  10   2  10      644.85      619.49     84.86 o 
  12   2  10     1948.50     1863.25     99.88 o 
 -15   3  10      217.95      226.40    110.26 o 
 -13   3  10       21.39      -36.12     72.19 o 
 -11   3  10       26.53       15.81     53.47 o 
  -9   3  10      415.10      439.76     63.85 o 
  -7   3  10       34.30       -3.67     45.03 o 
  -5   3  10       11.01       60.54     61.37 o 
  -3   3  10      550.79      485.65     47.87 o 
  -1   3  10     1812.24     1762.89     47.99 o 
   1   3  10     1350.66     1282.19     68.84 o 
   3   3  10       87.45       53.67     33.98 o 
   5   3  10      166.14      107.24     47.07 o 
   7   3  10      215.76      186.45     44.00 o 
   9   3  10       35.96       78.11     83.53 o 
  11   3  10       34.78       28.11     64.44 o 
  13   3  10       95.52      -21.63    114.13 o 
 -14   4  10      178.08      227.19     85.41 o 
 -12   4  10       61.37      143.25     62.82 o 
 -10   4  10        3.99       -5.64     50.83 o 
  -8   4  10     1258.09     1135.55     76.03 o 
  -6   4  10       30.97       29.52     46.01 o 
  -4   4  10      669.63      597.81     75.04 o 
  -2   4  10      192.15      225.88     49.74 o 
   0   4  10     1477.17     1384.75     53.46 o 
   2   4  10        9.32       33.78     37.85 o 
   4   4  10      429.65      471.45     46.77 o 
   6   4  10      336.85      449.74     48.51 o 
   8   4  10     1168.86     1252.67     63.45 o 
  10   4  10      414.71      322.13     67.54 o 
  12   4  10      242.20      221.83     72.70 o 
 -13   5  10       55.80      -41.72     74.62 o 
 -11   5  10      365.75      348.27     64.00 o 
  -9   5  10        1.19      -50.07     65.14 o 
  -7   5  10      507.27      442.99     55.72 o 
  -5   5  10      894.81      710.45     91.20 o 
  -3   5  10     1676.75     1479.73     76.29 o 
  -1   5  10     1131.97     1144.39     90.18 o 
   1   5  10      246.15      226.82     44.72 o 
   3   5  10      425.21      481.71     47.31 o 
   5   5  10      780.87      802.24     55.88 o 
   7   5  10      523.38      490.39     53.80 o 
   9   5  10     1018.43     1224.26     78.76 o 
  11   5  10       19.48       47.05     64.86 o 
  13   5  10        1.71        1.03    110.62 o 
 -14   6  10       16.01       74.29     85.95 o 
 -12   6  10       18.42      -60.70     60.70 o 
 -10   6  10      445.99      525.22     66.38 o 
  -8   6  10      394.84      491.49     60.07 o 
  -6   6  10       30.63       -2.96     68.19 o 
  -4   6  10      985.01     1050.86     72.83 o 
  -2   6  10     1766.70     1704.19    106.53 o 
   0   6  10      774.57      747.73     78.59 o 
   2   6  10       55.22      133.21     53.27 o 
   4   6  10      139.51      171.52     46.29 o 
   6   6  10      272.02      216.76     49.04 o 
   8   6  10      796.86      807.66     62.77 o 
  10   6  10      140.33      113.41     56.77 o 
  12   6  10      163.93      334.11    109.65 o 
 -13   7  10        3.73      -68.82     68.82 o 
 -11   7  10        7.76      -58.40     58.40 o 
  -9   7  10       82.37      126.93     55.64 o 
  -7   7  10       67.63      -26.27     50.66 o 
  -5   7  10       91.19      175.36     59.64 o 
  -3   7  10      104.89       43.53     70.01 o 
  -1   7  10       25.80      -44.30     62.06 o 
   1   7  10      173.85       54.34     81.14 o 
   3   7  10      145.22      154.61     50.43 o 
   5   7  10      414.38      443.84     51.71 o 
   7   7  10       48.71       26.70     49.33 o 
   9   7  10       66.30       34.89     54.94 o 
  11   7  10       86.80       62.63     86.53 o 
 -12   8  10      571.03      555.26     76.06 o 
 -10   8  10      196.08      259.69     66.73 o 
  -8   8  10     2297.26     2444.26     97.02 o 
  -6   8  10      854.55      843.94     67.17 o 
  -4   8  10     1427.07     1365.11    109.02 o 
  -2   8  10     1415.13     1621.03    158.25 o 
   0   8  10     2910.50     2758.39    139.55 o 
   2   8  10     1189.03     1321.69     84.39 o 
   4   8  10     4005.33     3870.02    145.05 o 
   6   8  10     2091.88     2282.36     95.56 o 
   8   8  10      296.91      303.78     59.01 o 
  10   8  10      541.18      674.29     88.22 o 
 -11   9  10        0.61      -18.42     69.86 o 
  -9   9  10        6.32      -11.72     59.29 o 
  -7   9  10        0.15       76.30     56.94 o 
  -5   9  10      201.90       56.93    150.16 o 
  -3   9  10      165.21      153.52     90.10 o 
  -1   9  10      446.65      506.51     86.50 o 
   1   9  10      344.73      235.83     79.59 o 
   3   9  10      114.68       59.47     61.89 o 
   5   9  10        0.11       -8.40     54.84 o 
   7   9  10       37.28       14.30     58.81 o 
   9   9  10       58.11      122.60     60.51 o 
  11   9  10        6.74      -32.33     72.77 o 
 -12  10  10      456.03      274.01    195.21 o 
 -10  10  10      905.39      864.38     81.13 o 
  -8  10  10      715.83      699.33     93.36 o 
  -6  10  10      912.07      706.79    103.85 o 
  -4  10  10     1895.32     1963.75    166.91 o 
  -2  10  10     1557.56     1617.58    118.74 o 
   0  10  10     1767.77     1856.18    126.85 o 
   2  10  10     2610.13     2759.30    115.57 o 
   4  10  10     1159.07     1132.34     79.11 o 
   6  10  10     1575.37     1663.22     92.00 o 
   8  10  10     2151.04     2433.78    310.27 o 
  10  10  10     1292.58     1336.66     98.93 o 
 -11  11  10       92.14       46.38     80.18 o 
  -9  11  10       36.89       14.98     57.53 o 
  -7  11  10        2.68      -27.01     91.85 o 
  -5  11  10        2.47       95.52     87.79 o 
  -3  11  10       13.51       18.64     88.94 o 
  -1  11  10       99.29      135.66    135.72 o 
   1  11  10      305.31      396.06     93.55 o 
   3  11  10       20.91       66.64     69.38 o 
   5  11  10       49.90       77.40     64.03 o 
   7  11  10      149.61      228.49     77.59 o 
   9  11  10      151.57       68.60     74.39 o 
 -10  12  10      210.70       22.13     98.00 o 
  -8  12  10      289.64      174.76     69.19 o 
  -6  12  10      802.00      720.34    142.08 o 
  -4  12  10      279.83      315.92     90.91 o 
  -2  12  10     1045.25     1171.93    115.09 o 
   0  12  10      477.45      599.28    100.65 o 
   2  12  10      838.23      737.01    104.84 o 
   4  12  10     1002.61      976.10     80.63 o 
   6  12  10      562.31      606.59     79.24 o 
   8  12  10      299.35      338.35    105.37 o 
  -7  13  10        1.75      -22.62    123.02 o 
  -5  13  10       12.39       53.76     86.98 o 
  -3  13  10       18.17       55.43    102.80 o 
  -1  13  10       25.67       -9.14     86.47 o 
   1  13  10        7.77      -88.03     88.03 o 
   3  13  10      129.52       89.24     95.87 o 
   5  13  10      259.81      265.91     74.08 o 
  -6  14  10      191.73      185.01    100.57 o 
  -4  14  10       42.97       61.70     92.11 o 
  -2  14  10       24.53        0.09     94.40 o 
   0  14  10      134.43      152.51     93.89 o 
   2  14  10       95.01       22.40    187.70 o 
   4  14  10        8.93       66.54     78.60 o 
  -3  15  10       10.72       13.77     96.04 o 
  -1  15  10      255.19      251.03    102.80 o 
   1  15  10       67.47        4.17    200.98 o 
 -13   1  11       41.10      -88.86     92.48 o 
 -11   1  11      219.74      317.28     91.75 o 
  -9   1  11       64.77       91.58     62.27 o 
  -7   1  11      551.60      529.22     51.01 o 
  -5   1  11        4.55       12.41     39.40 o 
  -3   1  11        0.53      -35.34     35.34 o 
  -1   1  11       72.28      102.01     31.08 o 
   1   1  11        5.74       55.20     29.31 o 
   3   1  11      264.43      291.12     37.15 o 
   5   1  11      141.28       83.89     46.43 o 
   7   1  11        6.18       80.85     50.49 o 
   9   1  11      119.98      157.54     63.25 o 
  11   1  11       19.68       20.42     70.79 o 
 -14   2  11      391.36      698.24    141.50 o 
 -12   2  11      111.41       32.02    227.55 o 
 -10   2  11      369.18      423.29     75.43 o 
  -8   2  11     1049.10     1046.51     80.36 o 
  -6   2  11      583.57      658.11     58.58 o 
  -4   2  11     1102.14     1047.74     55.30 o 
  -2   2  11     2454.50     2437.63     58.16 o 
   0   2  11     2832.48     2923.76     58.32 o 
   2   2  11     1141.67     1065.41     49.77 o 
   4   2  11     1723.70     1520.47     55.15 o 
   6   2  11     2273.38     2308.15    114.79 o 
   8   2  11     1007.18      935.79     68.39 o 
  10   2  11      511.00      516.53     75.53 o 
  12   2  11      338.05      163.07     74.04 o 
 -13   3  11      144.35      126.24    104.12 o 
 -11   3  11      104.12      145.29     62.00 o 
  -9   3  11       83.26       80.07     55.43 o 
  -7   3  11        1.05       24.62     54.35 o 
  -5   3  11      276.12      321.99     67.28 o 
  -3   3  11       21.48       38.11     44.36 o 
  -1   3  11       70.37       97.78     34.37 o 
   1   3  11       14.66       27.43     35.12 o 
   3   3  11       62.69       55.73     38.75 o 
   5   3  11       28.46       47.66     40.35 o 
   7   3  11       86.01       85.16     51.60 o 
   9   3  11       44.58       43.01     62.92 o 
  11   3  11      219.08      256.05     76.47 o 
 -12   4  11      538.27      641.76     76.76 o 
 -10   4  11     1677.74     1799.36     89.46 o 
  -8   4  11      630.52      611.51     64.30 o 
  -6   4  11     6502.62     6322.45    131.71 o 
  -4   4  11      744.67      726.28     59.49 o 
  -2   4  11     3854.46     3969.09    124.91 o 
   0   4  11     4680.56     4802.43    125.50 o 
   2   4  11     7330.35     7360.85    122.83 o 
   4   4  11     2112.14     2298.93     79.39 o 
   6   4  11     2725.74     2617.20     85.18 o 
   8   4  11     2219.24     2206.55     88.63 o 
  10   4  11     1352.94     1216.57    106.54 o 
 -13   5  11        0.95      113.95     82.95 o 
 -11   5  11       71.26       82.54     65.80 o 
  -9   5  11        2.14       27.08     56.53 o 
  -7   5  11       91.19       74.79     54.40 o 
  -5   5  11       83.12       78.42     51.73 o 
  -3   5  11        0.17      -38.93     68.93 o 
  -1   5  11      119.29      152.02     69.89 o 
   1   5  11      215.79       87.87     55.94 o 
   3   5  11       27.45       90.49     44.61 o 
   5   5  11        2.42       11.22     44.92 o 
   7   5  11        0.14      -48.50     48.50 o 
   9   5  11        9.32       79.79     68.19 o 
  11   5  11      151.32      -43.70     80.86 o 
 -12   6  11      666.59      600.77     78.59 o 
 -10   6  11      790.99      772.15     76.51 o 
  -8   6  11     2000.65     2189.43    118.55 o 
  -6   6  11     1350.43     1495.75     79.27 o 
  -4   6  11     4432.45     4795.47    174.77 o 
  -2   6  11     3266.50     3102.58    141.50 o 
   0   6  11     1479.27     1611.49    214.85 o 
   2   6  11     1958.17     2082.89     98.93 o 
   4   6  11     3002.77     2993.55    137.84 o 
   6   6  11     2162.03     2044.27     81.52 o 
   8   6  11     2068.17     2119.04     86.74 o 
  10   6  11      889.91     1005.60    137.91 o 
 -11   7  11        0.16      -42.22     65.37 o 
  -9   7  11       56.85       57.62     62.06 o 
  -7   7  11        2.12       -0.51     54.29 o 
  -5   7  11        7.81       26.28     62.96 o 
  -3   7  11      130.09       84.88     94.14 o 
  -1   7  11        9.43      -34.65     74.33 o 
   1   7  11      119.27      187.98     81.63 o 
   3   7  11      114.11       64.67     53.34 o 
   5   7  11      136.51      143.57     59.24 o 
   7   7  11      234.69      147.99     57.01 o 
   9   7  11        9.92       -0.35     55.68 o 
 -12   8  11      977.51     1113.50    185.97 o 
 -10   8  11       19.97       -0.80     66.02 o 
  -8   8  11     2333.69     2159.09    113.87 o 
  -6   8  11       11.65      -49.23     66.81 o 
  -4   8  11     1234.94     1212.93    186.55 o 
  -2   8  11       56.01       83.54     80.03 o 
   0   8  11     3034.69     2888.74    206.76 o 
   2   8  11      254.55      298.31     66.88 o 
   4   8  11      563.21      640.69     73.02 o 
   6   8  11      243.58      202.74     66.09 o 
   8   8  11      234.61      142.57     83.03 o 
  10   8  11      365.34      373.39     88.62 o 
 -11   9  11        2.99       26.86     81.82 o 
  -9   9  11       41.82       36.33     69.17 o 
  -7   9  11        3.38      126.45     73.51 o 
  -5   9  11        0.13       77.29     80.37 o 
  -3   9  11       44.51      -31.98     79.26 o 
  -1   9  11      109.61      126.52     78.00 o 
   1   9  11       94.55      127.64     96.45 o 
   3   9  11       37.69        7.39     57.66 o 
   5   9  11       45.24      178.57     63.05 o 
   7   9  11      116.73       -4.69     65.18 o 
   9   9  11      276.92      355.34     77.78 o 
 -10  10  11       34.33       35.12     83.71 o 
  -8  10  11      357.94      567.69     90.12 o 
  -6  10  11      253.58      213.82     97.19 o 
  -4  10  11       32.66       43.01     80.08 o 
  -2  10  11        5.99      117.46     86.34 o 
   0  10  11      280.52      407.25     92.12 o 
   2  10  11       20.29      103.28     89.83 o 
   4  10  11       19.00       79.35     69.19 o 
   6  10  11       71.98      132.49     69.32 o 
   8  10  11        0.16        1.01     69.58 o 
  -9  11  11        3.62      -96.78     96.78 o 
  -7  11  11        0.50      -75.58     75.58 o 
  -5  11  11      118.05      102.89     95.30 o 
  -3  11  11      208.98      195.36     95.55 o 
  -1  11  11       73.84      174.64    110.31 o 
   1  11  11        0.98       18.12     89.92 o 
   3  11  11        5.68      -86.34     86.34 o 
   5  11  11      108.52      175.19     70.03 o 
   7  11  11      154.22      176.96     75.88 o 
  -6  12  11      139.19      185.98    103.94 o 
  -4  12  11     1419.44     1696.68    164.02 o 
  -2  12  11       13.93       56.60     91.28 o 
   0  12  11      592.73      670.86    110.94 o 
   2  12  11       14.91       21.24     94.48 o 
   4  12  11      267.55      174.40     82.26 o 
  -5  13  11      171.03      209.35    163.44 o 
  -3  13  11        0.13        7.37     90.99 o 
  -1  13  11       60.54      -56.36     91.31 o 
   1  13  11      127.62      219.18    102.57 o 
   3  13  11       72.73       93.36    123.02 o 
 -12   0  12      233.53      384.64    151.32 o 
 -10   0  12     1103.95     1280.99    172.11 o 
  -8   0  12     2310.59     2330.32    169.80 o 
  -6   0  12     4166.75     3832.57    218.31 o 
  -4   0  12     3278.04     3265.15    109.14 o 
  -2   0  12      622.45      727.79     57.28 o 
   0   0  12     2100.90     2333.86     80.08 o 
   2   0  12     4909.68     4857.66    133.33 o 
   4   0  12     4743.19     4773.25    138.79 o 
   6   0  12     2958.47     3142.48    125.53 o 
   8   0  12     1016.32      962.06    113.52 o 
  10   0  12     2595.55     2735.59    164.60 o 
 -11   1  12      139.45       72.45     97.19 o 
  -9   1  12       53.64      127.04     69.96 o 
  -7   1  12      119.46      169.09     64.80 o 
  -5   1  12        0.14       -4.63     49.09 o 
  -3   1  12      625.15      761.93     55.05 o 
  -1   1  12       75.23       85.13     31.83 o 
   1   1  12        0.37        1.01     35.12 o 
   3   1  12      177.80      203.20     44.27 o 
   5   1  12        2.21        2.45     44.72 o 
   7   1  12        2.06        0.33     53.10 o 
   9   1  12        9.72       69.74     70.07 o 
 -12   2  12     1568.84     1282.14    182.50 o 
 -10   2  12      847.49      903.53     90.01 o 
  -8   2  12      687.88      718.74     67.16 o 
  -6   2  12      319.77      462.05     59.37 o 
  -4   2  12     2473.47     2569.60     80.25 o 
  -2   2  12     3738.81     3802.70     88.41 o 
   0   2  12     2679.96     2684.84     71.63 o 
   2   2  12     1661.23     2007.94     66.08 o 
   4   2  12      984.04      959.22     62.22 o 
   6   2  12     1611.96     1476.61     75.10 o 
   8   2  12     1487.93     1351.67     87.40 o 
  10   2  12     1055.48      916.76     85.62 o 
 -11   3  12       23.61       51.11     79.02 o 
  -9   3  12       62.49      169.93     62.85 o 
  -7   3  12      376.70      336.54     59.32 o 
  -5   3  12      248.68      209.67     53.73 o 
  -3   3  12        1.12       54.13     41.55 o 
  -1   3  12      193.59      201.13     74.73 o 
   1   3  12      106.64       95.06     45.95 o 
   3   3  12      109.79       89.53     66.36 o 
   5   3  12        3.10      -22.63     54.12 o 
   7   3  12      213.05      197.51     58.96 o 
   9   3  12       99.51      123.21     70.91 o 
 -12   4  12        3.86       -2.44     93.07 o 
 -10   4  12        3.34       17.31     64.57 o 
  -8   4  12      420.59      457.32     66.57 o 
  -6   4  12     1465.53     1536.75     80.84 o 
  -4   4  12       40.66       29.91     51.21 o 
  -2   4  12       35.71       20.49     71.44 o 
   0   4  12      301.43      325.45     83.69 o 
   2   4  12      910.90      915.54     67.40 o 
   4   4  12      399.71      419.16     54.96 o 
   6   4  12       51.65      104.65     72.72 o 
   8   4  12      338.98      443.01     72.87 o 
  10   4  12       10.00      -82.01    144.39 o 
 -11   5  12      164.80      140.10     68.93 o 
  -9   5  12       19.06      -49.74     86.36 o 
  -7   5  12      100.95      122.60     58.90 o 
  -5   5  12        9.66      -11.32     53.59 o 
  -3   5  12       51.65       93.47     62.23 o 
  -1   5  12      150.59      109.18    143.81 o 
   1   5  12       15.13      -20.02     63.33 o 
   3   5  12       58.94       -7.77     60.35 o 
   5   5  12      333.54      376.44     57.33 o 
   7   5  12        1.43      -46.87     60.41 o 
   9   5  12       11.23      -64.86     64.86 o 
 -10   6  12       53.29       51.50     64.99 o 
  -8   6  12      809.73      878.94     76.63 o 
  -6   6  12      299.48      227.12     62.90 o 
  -4   6  12      140.57      160.30     67.73 o 
  -2   6  12       97.06      -25.45     99.91 o 
   0   6  12       90.96       97.94     82.90 o 
   2   6  12     1067.73     1241.64     86.17 o 
   4   6  12       92.58      101.84     59.31 o 
   6   6  12      247.12      219.16     65.49 o 
   8   6  12       55.13       30.67     66.54 o 
  -9   7  12       13.33       40.42     66.48 o 
  -7   7  12      278.89      202.16     79.08 o 
  -5   7  12       78.53       36.63     69.04 o 
  -3   7  12      287.68      376.91     91.10 o 
  -1   7  12      185.94       84.75     84.90 o 
   1   7  12        3.59      -80.66     80.66 o 
   3   7  12        6.37       51.49     58.95 o 
   5   7  12        4.12      -24.13     61.37 o 
   7   7  12       37.28      -64.58     64.58 o 
 -10   8  12      574.44      830.51    174.42 o 
  -8   8  12       50.06      152.16     80.35 o 
  -6   8  12     1023.07     1001.95     96.21 o 
  -4   8  12      882.90      773.98    108.11 o 
  -2   8  12     1843.89     1637.80    333.24 o 
   0   8  12     1095.28     1178.18    148.43 o 
   2   8  12      953.47      862.04    112.52 o 
   4   8  12      859.19      794.49     76.29 o 
   6   8  12      505.05      506.81     76.33 o 
  -9   9  12       48.24       41.58    144.39 o 
  -7   9  12       83.61       56.94     80.63 o 
  -5   9  12      122.56       72.71    103.96 o 
  -3   9  12      155.50      198.92     97.17 o 
  -1   9  12       47.52      -62.70     87.73 o 
   1   9  12       53.29      -40.78     90.10 o 
   3   9  12       84.08      187.56     76.64 o 
   5   9  12       49.28       52.00     65.18 o 
   7   9  12        5.31      106.27    129.37 o 
  -6  10  12     1286.61     1347.92    108.36 o 
  -4  10  12      865.53      720.17    135.72 o 
  -2  10  12      888.84      691.94    117.82 o 
   0  10  12     1276.86     1453.51    170.37 o 
   2  10  12      928.13     1010.63    208.49 o 
   4  10  12     1886.99     2004.67    118.71 o 
  -5  11  12        9.92        3.43    146.70 o 
  -3  11  12        0.58      -17.41     94.56 o 
  -1  11  12        0.26       84.91    107.42 o 
   1  11  12       74.82       40.90    181.93 o 
   3  11  12       45.78       56.31    116.59 o 
  -2  12  12      389.68      566.40    110.98 o 
   0  12  12      579.62      739.05    117.40 o 
  -9   1  13       61.64      -41.85     73.06 o 
  -7   1  13        1.66       63.42     69.77 o 
  -5   1  13        8.59      -16.00     52.16 o 
  -3   1  13       65.75      121.00     57.09 o 
  -1   1  13        4.27       67.28     50.53 o 
   1   1  13        3.07        4.12     51.63 o 
   3   1  13       32.72      -21.23     48.47 o 
   5   1  13       14.19      -15.30     53.56 o 
   7   1  13        1.69      -23.94     63.82 o 
 -10   2  13      687.65      640.09     91.44 o 
  -8   2  13      433.23      495.85     91.55 o 
  -6   2  13      593.18      590.45     79.18 o 
  -4   2  13      757.43      861.15     60.64 o 
  -2   2  13     1490.02     1663.80    118.82 o 
   0   2  13       45.63       -9.08     81.53 o 
   2   2  13     1838.28     1847.79     76.14 o 
   4   2  13      483.42      520.05     67.27 o 
   6   2  13      496.77      619.60     74.89 o 
   8   2  13      111.05       62.59     71.04 o 
  -9   3  13       80.42       99.19     77.78 o 
  -7   3  13        0.53       60.95     59.30 o 
  -5   3  13       46.83       28.03     56.27 o 
  -3   3  13        2.87      -36.34     63.17 o 
  -1   3  13       44.64       12.94     54.43 o 
   1   3  13       63.50      -18.87     63.88 o 
   3   3  13        3.78      -47.05     65.68 o 
   5   3  13       27.73        1.39     60.33 o 
   7   3  13      134.10       92.03     66.22 o 
 -10   4  13      733.66      723.08    172.11 o 
  -8   4  13      446.79      434.77     71.76 o 
  -6   4  13     2089.08     2364.38    128.38 o 
  -4   4  13     1379.72     1449.48     97.08 o 
  -2   4  13     2089.43     2232.99    108.24 o 
   0   4  13     2008.66     2257.88    108.02 o 
   2   4  13     1119.87     1221.68     79.24 o 
   4   4  13     1160.33      996.24     92.98 o 
   6   4  13     1549.94     1694.05     93.92 o 
  -9   5  13        7.77      -78.03     78.03 o 
  -7   5  13       86.58      201.11     67.10 o 
  -5   5  13       22.00       80.68     71.98 o 
  -3   5  13        8.58       26.38     65.48 o 
  -1   5  13       30.30       54.86     80.37 o 
   1   5  13       15.12       -4.28     68.88 o 
   3   5  13       83.42      185.99     63.63 o 
   5   5  13        9.25       85.79     74.22 o 
   7   5  13        5.61      118.50     80.10 o 
  -8   6  13     1104.15     1059.34     97.36 o 
  -6   6  13      208.66      149.27     79.55 o 
  -4   6  13     1444.37     1546.04    105.28 o 
  -2   6  13     1075.41     1155.97    187.70 o 
   0   6  13     1764.67     1835.47    134.76 o 
   2   6  13      723.60      695.31     85.87 o 
   4   6  13     3003.49     3137.79    153.22 o 
   6   6  13      671.70      609.78     90.17 o 
  -7   7  13       92.95      171.94     83.60 o 
  -5   7  13       81.45       89.20     78.67 o 
  -3   7  13       60.89      142.65     94.75 o 
  -1   7  13      122.22      166.66     94.73 o 
   1   7  13       69.72       57.46     71.80 o 
   3   7  13       76.75       63.31     77.07 o 
   5   7  13       10.44       62.17     65.38 o 
  -6   8  13      125.67      142.56     83.70 o 
  -4   8  13      611.11      528.46     89.58 o 
  -2   8  13       80.05       11.35     95.91 o 
   0   8  13      552.73      584.58    346.53 o 
   2   8  13      652.57      640.39     90.55 o 
   4   8  13      152.82      169.17     81.86 o 
  -5   9  13       24.56      246.82    107.40 o 
  -3   9  13        2.89      -82.27    106.27 o 
  -1   9  13       46.38      -79.01     98.42 o 
   1   9  13       50.59      116.09    104.14 o 
   3   9  13        2.55      115.54    102.83 o 
  -2  10  13       32.77      104.61    133.41 o 
   0  10  13       32.58     -130.29    131.68 o 
  -6   0  14     3106.32     3399.92    164.98 o 
  -4   0  14      624.08      468.95     92.68 o 
   0   0  14     2471.58     2751.91    202.72 o 
   2   0  14     2578.28     2350.96    139.24 o 
   4   0  14     2060.70     2122.88    140.89 o 
  -7   1  14      107.21      205.82     97.10 o 
  -5   1  14       65.65       92.89     60.28 o 
  -3   1  14        2.16        1.48     81.12 o 
  -1   1  14      534.60      739.61    156.51 o 
   1   1  14      241.30      273.94     90.65 o 
   3   1  14      309.46      346.19     61.95 o 
   5   1  14        2.40       -1.41     65.88 o 
  -6   2  14      332.24      316.22     99.44 o 
  -4   2  14      617.61      750.64    106.57 o 
  -2   2  14     2434.98     2583.24     99.25 o 
   0   2  14     1029.15     1327.45    116.37 o 
   2   2  14      216.79      231.71     92.64 o 
   4   2  14      636.61      693.97     75.07 o 
  -7   3  14       17.18       71.20     91.86 o 
  -5   3  14       71.53       38.15     72.97 o 
  -3   3  14      193.37      140.36    142.53 o 
  -1   3  14        0.48      -57.79     57.79 o 
   1   3  14       27.82      103.98     76.77 o 
   3   3  14      243.65      215.07     80.12 o 
   5   3  14      111.14      201.91     99.17 o 
  -6   4  14       29.57       61.20     75.49 o 
  -4   4  14      549.81      647.31     86.67 o 
  -2   4  14       56.16       83.54     73.44 o 
   0   4  14        5.13       -7.60     72.19 o 
   2   4  14      689.57      814.30    115.09 o 
   4   4  14       92.34       45.53     83.20 o 
  -5   5  14        3.66       60.65     77.78 o 
  -3   5  14      106.99       56.32     77.01 o 
  -1   5  14       17.78      -13.09     62.32 o 
   1   5  14       30.80       44.04     73.12 o 
   3   5  14      144.54      103.49     76.97 o 
  -4   6  14       96.77       24.32     97.58 o 
  -2   6  14      155.09       80.59     79.00 o 
   0   6  14       16.76       43.26     74.66 o 
   2   6  14      370.20      361.43     85.58 o 
  -1   7  14       47.53       99.00    100.75 o 
                                                 
